# Supplementary material for: Widespread distribution of supraglacial lakes around the margin of the East Antarctic Ice Sheet
Source: Sci Rep. 2019 Sep 25;9:13823. doi: 10.1038/s41598-019-50343-5 (PMC6761196; doi:10.1038/s41598-019-50343-5)
Supplement: Supplementary file 2 — Supplementary Dataset 1 [file 41598_2019_50343_MOESM2_ESM.zip]

Archive with 8 entries (8 files):
- Jan_2017_Lakes.cpg
- Jan_2017_Lakes.dbf
- Jan_2017_Lakes.prj
- Jan_2017_Lakes.sbn
- Jan_2017_Lakes.sbx
- Jan_2017_Lakes.shp
- Jan_2017_Lakes.shp.xml
- Jan_2017_Lakes.shx
