# Supplementary material for: Widespread distribution of supraglacial lakes around the margin of the East Antarctic Ice Sheet
Source: Sci Rep. 2019 Sep 25;9:13823. doi: 10.1038/s41598-019-50343-5 (PMC6761196; doi:10.1038/s41598-019-50343-5)
Supplement: Supplementary file 2 — Supplementary Dataset 1 [file 41598_2019_50343_MOESM2_ESM.zip › Jan_2017_Lakes.prj]

PROJCS["PS_WGS84",GEOGCS["GCS_WGS_1984",DATUM["D_WGS_1984",SPHEROID["WGS_1984",6378137.0,298.257223563]],PRIMEM["Greenwich",0.0],UNIT["Degree",0.0174532925199433]],PROJECTION["Stereographic_South_Pole"],PARAMETER["false_easting",0.0],PARAMETER["false_northing",0.0],PARAMETER["central_meridian",0.0],PARAMETER["standard_parallel_1",-71.0],UNIT["Meter",1.0]]
