# Supplementary material for: Widespread distribution of supraglacial lakes around the margin of the East Antarctic Ice Sheet
Source: Sci Rep. 2019 Sep 25;9:13823. doi: 10.1038/s41598-019-50343-5 (PMC6761196; doi:10.1038/s41598-019-50343-5)
Supplement: Supplementary file 2 — Supplementary Dataset 1 [file 41598_2019_50343_MOESM2_ESM.zip › Jan_2017_Lakes.shp.xml]

<?xml version="1.0" encoding="UTF-8"?>
<metadata xml:lang="en"><Esri><CreaDate>20190823</CreaDate><CreaTime>10461200</CreaTime><ArcGISFormat>1.0</ArcGISFormat><SyncOnce>TRUE</SyncOnce><DataProperties><lineage><Process ToolSource="c:\program files (x86)\arcgis\desktop10.3\ArcToolbox\Toolboxes\Analysis Tools.tbx\Near" Date="20180917" Time="160047">Near Jan_2017_Lakes_Final RasterT_SetNull1 # NO_LOCATION ANGLE PLANAR</Process><Process ToolSource="c:\program files (x86)\arcgis\desktop10.3\ArcToolbox\Toolboxes\Analysis Tools.tbx\Near" Date="20180917" Time="163855">Near Jan_2017_Lakes_Final RasterT_SetNull1_PolygonToLi # NO_LOCATION NO_ANGLE PLANAR</Process><Process ToolSource="c:\program files (x86)\arcgis\desktop10.3\ArcToolbox\Toolboxes\Analysis Tools.tbx\Near" Date="20180917" Time="164114">Near Jan_2017_Lakes_Final RasterT_SetNull1_PolygonToLi # NO_LOCATION NO_ANGLE PLANAR</Process><Process ToolSource="c:\program files (x86)\arcgis\desktop10.3\ArcToolbox\Toolboxes\Data Management Tools.tbx\CalculateField" Date="20190822" Time="173137">CalculateField Jan_2017_Lakes_Final GL_Dist [NEAR_DIST] VB #</Process><Process ToolSource="c:\program files (x86)\arcgis\desktop10.3\ArcToolbox\Toolboxes\Data Management Tools.tbx\CalculateField" Date="20190822" Time="173433">CalculateField Jan_2017_Lakes_Final Volume [Area]*0.000716 VB #</Process><Process ToolSource="c:\program files (x86)\arcgis\desktop10.3\ArcToolbox\Toolboxes\Data Management Tools.tbx\CalculateField" Date="20190823" Time="102952">CalculateField Jan_2017_Lakes_Final Area [Area]/1000000 VB #</Process><Process ToolSource="c:\program files (x86)\arcgis\desktop10.3\ArcToolbox\Toolboxes\Data Management Tools.tbx\CalculateField" Date="20190823" Time="103450">CalculateField Jan_2017_Lakes_Final Volume [Area]*0.000716 VB #</Process></lineage></DataProperties></Esri></metadata>
