# Supplementary material for: Widespread distribution of supraglacial lakes around the margin of the East Antarctic Ice Sheet
Source: Sci Rep. 2019 Sep 25;9:13823. doi: 10.1038/s41598-019-50343-5 (PMC6761196; doi:10.1038/s41598-019-50343-5)
Supplement: Supplementary file 3 — Supplementary Dataset 2 [file 41598_2019_50343_MOESM3_ESM.xlsx]

## Sheet: Lakes
N	Lat (dd)	Lon (dd)	Velocity (m-1)	Distance to Exposed Bedrock (m)	Distance to Coastline (m)	Distance from Grounding Line (m)	Grounded (0) /Floating (1)	Elevation (m)	Slope (degrees)	Area (km2)	Volume (km3)
0	-68.5232	153.682	74.3554	30757.7	16349.5	1855.95	1	54	0.113241	0.0006098	4.36617e-07
1	-68.5174	153.646	113.694	31082	15195.5	3464.98	1	50	0.121543	0.00111801	8.00494e-07
2	-68.5283	153.704	64.1776	30433.2	17265.7	773.187	1	55	0.297887	0.00020326	1.45534e-07
3	-68.5198	153.655	108.68	30897.5	15580.6	3004.69	1	50	0.121543	0.000406542	2.91084e-07
4	-68.523	153.674	78.7913	30699.2	16206.7	2134.68	1	52	0.142161	0.00142287	1.01877e-06
5	-68.5236	153.673	78.1594	30626.4	16248.8	2170.17	1	52	0.142161	0.000203265	1.45538e-07
6	-68.5292	153.703	55.5621	30315	17338.5	758.872	1	55	0.297887	0.000914661	6.54897e-07
7	-68.5219	153.663	102.534	30726.2	15914.2	2512.56	1	52	0.142161	0.00843563	6.03991e-06
8	-68.5266	153.687	64.9882	30437.8	16795.9	1480.05	1	54	0.113241	0.000609786	4.36607e-07
9	-68.5281	153.695	55.5621	30357.7	17074.8	1128.37	1	54	0.113241	0.00040652	2.91068e-07
10	-68.5266	153.69	64.9882	30462.7	16834.8	1322.57	1	54	0.113241	0.00935003	6.69462e-06
11	-68.5275	153.692	64.9882	30395.8	16966.9	1250.37	1	54	0.113241	0.00172771	1.23704e-06
12	-68.5353	153.732	30.4356	30005.3	18480.2	304.542	0	66	1.08434	0.00129211	9.25154e-07
13	-68.5276	153.689	64.9882	30338.2	16924.4	1375.87	1	54	0.113241	0.000508152	3.63837e-07
14	-68.5284	153.691	64.9882	30280.2	17036.9	1253.87	1	54	0.113241	0.00111793	8.00435e-07
15	-68.5221	153.656	102.534	30646.6	15836.9	2845.36	1	52	0.142161	0.00111797	8.00469e-07
16	-68.5273	153.683	64.9882	30315.4	16791.2	1510.51	1	54	0.113241	0.0152446	1.09151e-05
17	-68.5308	153.7	55.5621	30113	17430.4	815.991	1	55	0.297887	0.000609769	4.36595e-07
18	-68.5417	153.715	10.6882	29112.6	18821.2	280.43	0	68	1.08816	0.000406482	2.91041e-07
19	-68.5383	153.694	34.7262	29231.5	18115.4	584.952	1	55	0.374888	0.006199	4.43848e-06
20	-68.5417	153.711	21.0097	29062.5	18751.9	32.7864	0	68	1.08816	0.0125501	8.9859e-06
21	-68.5431	153.713	10.6882	28937.8	18917.8	146.4	0	68	1.08816	0.00355669	2.54659e-06
22	-68.5415	153.69	64.4059	28839.9	18379.6	631.711	1	55	0.374888	0.000711347	5.09324e-07
23	-68.5572	153.764	2.7627	28121.4	21275	1296.12	0	142	3.14688	0.0038171	2.73304e-06
24	-68.5455	153.693	62.4892	28441.4	18828.9	250.352	1	54	0.2854	0.0199171	1.42607e-05
25	-68.5487	153.698	45.9285	28147.6	19242.6	0	1	54	0.2854	0.00264202	1.89168e-06
26	-68.5523	153.697	70.0749	27756	19614.8	55.1549	0	63	0.867095	0.0126001	9.02166e-06
27	-68.5559	153.7	66.9426	27398.9	20032.2	0	0	63	0.867095	0.00111772	8.0029e-07
28	-69.2271	157.809	0	5143.84	231.178	360.806	0	203	2.44127	0.00060699	4.34605e-07
29	-69.2272	157.807	0	5088.55	247.644	406.363	0	203	2.44127	0.0011634	8.32993e-07
30	-69.2309	157.817	5.57336	5649.01	214.626	756.614	0	255	3.56347	0.000202327	1.44866e-07
31	-68.5717	153.731	36.142	26116.9	22157.5	1.7666	1	58	0.747689	0.00111761	8.00205e-07
32	-69.2329	157.744	5.27286	4065.15	15.6625	935.911	0	178	3.20869	0.0023267	1.66592e-06
33	-69.2339	157.743	5.27286	4167.1	133.608	1009.63	0	238	4.07242	0.00930676	6.66364e-06
34	-69.3636	158.643	117.352	349.67	1716.53	2357.37	0	133	2.12424	0.000303246	2.17124e-07
35	-69.173	157.232	878.317	18215.1	1050.91	2755.56	1	114	0.0320293	0.000404775	2.89819e-07
36	-69.4134	158.794	4.00052	647.899	6727.01	5937.38	0	410	2.98762	0.000404203	2.89409e-07
37	-69.4912	159.374	5.55985	900.604	2196.09	2049.25	0	214	1.91099	0.00585805	4.19436e-06
38	-69.4246	158.856	3.45877	1726.2	6130.64	4202.19	0	370	2.64901	0.00212192	1.5193e-06
39	-69.4199	158.814	3.4051	249.66	6721.17	5352.65	0	406	2.75086	0.00687118	4.91976e-06
40	-69.429	158.862	4.68671	2069.4	6473.85	4202.54	0	370	3.03074	0.000202083	1.44691e-07
41	-69.4155	158.785	4.00052	300.427	7145.5	5977.71	0	410	2.98762	0.121374	8.6904e-05
42	-68.6568	153.816	81.0247	19145.1	32321.7	29.3314	1	119	3.81251	0.00101543	7.27046e-07
43	-68.6576	153.819	81.0247	19129.8	32452.3	68.7864	1	119	3.81251	0.000913879	6.54337e-07
44	-68.6564	153.802	92.261	18867.1	32072.9	248.952	1	119	3.81251	0.000507716	3.63525e-07
45	-68.6562	153.801	98.8727	18860.3	32037.5	249.4	1	119	3.81251	0.000203085	1.45409e-07
46	-68.6539	153.786	108.089	18760.3	31583.1	580.441	1	59	1.51967	0.00101545	7.27063e-07
47	-68.6567	153.801	98.8727	18802.9	32082.4	303.447	1	119	3.81251	0.000710801	5.08933e-07
48	-69.1807	156.975	4.12503	28312.8	1822.6	1219.41	0	140	0.775102	0.00767045	5.49204e-06
49	-68.6538	153.78	114.655	18644.5	31475.4	690.497	1	59	1.51967	0.0241678	1.73041e-05
50	-68.6585	153.797	109.891	18555.6	32225.5	547.032	1	119	3.81251	0.000812334	5.81631e-07
51	-69.1823	156.973	2.04308	28401.8	1953.14	1092.04	0	140	0.775102	0.0107114	7.66933e-06
52	-68.6567	153.787	114.444	18507	31889.3	647.524	1	59	1.51967	0.00162469	1.16328e-06
53	-68.6593	153.801	99.9256	18558.5	32359.2	563.951	1	119	3.81251	0.00081233	5.81628e-07
54	-68.6578	153.79	109.891	18458.9	32041.7	599.849	1	59	1.51967	0.0056356	4.03509e-06
55	-68.653	153.762	125.507	18364.1	31155.3	1346.44	1	59	0.182595	0.0429538	3.07549e-05
56	-68.659	153.791	109.891	18366.3	32186.4	720.969	1	59	1.51967	0.00142158	1.01785e-06
57	-68.6557	153.768	121.04	18219.9	31527.8	1342.14	1	59	0.182595	0.000406175	2.90821e-07
58	-68.6529	153.75	139.085	18158.8	30987.3	1882.07	1	59	0.182595	0.0192937	1.38143e-05
59	-68.6577	153.77	125.88	18056.1	31758.9	1320.39	1	59	1.51967	0.00538176	3.85334e-06
60	-69.2726	157.545	27.2687	10247.3	5057.14	2174.38	0	169	1.75616	0.000404534	2.89646e-07
61	-68.664	153.798	101.399	18070.1	32815.1	537.718	1	95	2.63501	0.00162461	1.16322e-06
62	-69.428	158.638	6.97453	218.516	7976.93	8558.17	0	367	2.61208	0.000707289	5.06419e-07
63	-68.6648	153.801	101.399	18058.9	32945.7	411.362	1	95	2.63501	0.000507688	3.63505e-07
64	-68.6645	153.798	101.399	18019.6	32870.7	532.853	1	95	2.63501	0.000609227	4.36206e-07
65	-68.658	153.761	130.202	17841.7	31668.4	1711.77	1	61	0.286477	0.000406169	2.90817e-07
66	-69.4285	158.636	6.97453	256.36	8004.02	8594.03	0	367	2.61208	0.00394059	2.82146e-06
67	-68.658	153.758	130.202	17790.2	31633.3	1796.67	1	61	0.286477	0.00182776	1.30868e-06
68	-68.6606	153.773	121.043	17830.4	32098.2	1359.53	1	74	1.09075	0.0170588	1.22141e-05
69	-69.312	157.799	1.07414	8780.55	8997.92	9325.43	0	698	2.37841	0.00030333	2.17184e-07
70	-69.4309	158.634	7.88395	226.183	8212.43	8862.6	0	367	2.61208	0.000202078	1.44688e-07
71	-68.6613	153.762	129.93	17550.3	32043.6	1794.22	1	61	0.286477	0.000203081	1.45406e-07
72	-68.6618	153.765	129.93	17555.7	32132.8	1712.05	1	74	1.09075	0.00192926	1.38135e-06
73	-68.6789	153.786	118.93	16410.5	34235.2	813.865	1	77	1.6053	0.0103559	7.41481e-06
74	-68.6793	153.784	118.93	16326.1	34249.1	927.455	1	77	1.6053	0.00101528	7.2694e-07
75	-69.5059	159.078	83.4215	3977.23	11206.5	3200.55	0	85	0.911718	0.000403967	2.89241e-07
76	-69.5069	159.079	45.5911	3898.8	11261.3	3310.45	0	85	0.911718	0.000403965	2.89239e-07
77	-69.3132	157.679	0.85466	12858.5	9386.65	6710.77	0	402	3.14085	0.0283938	2.033e-05
78	-68.6869	153.796	110.073	15936.9	35200.9	666.973	1	80	1.70699	0.00213198	1.5265e-06
79	-68.6883	153.799	106.767	15901.2	35400.8	516.933	1	80	1.70699	0.0260911	1.86813e-05
80	-68.6896	153.801	115.971	15833.6	35555	635.619	1	80	1.70699	0.000812168	5.81512e-07
81	-68.6906	153.802	115.971	15770.4	35671.7	712.113	1	80	1.70699	0.00020304	1.45377e-07
82	-68.6918	153.802	115.971	15680.7	35807.4	763.74	1	80	1.70699	0.0098474	7.05074e-06
83	-68.695	153.812	91.1374	15663.9	36274.8	490.722	1	103	3.24676	0.00416221	2.98014e-06
84	-68.6948	153.809	113.207	15604	36223.4	630.827	1	84	1.82483	0.000609108	4.36121e-07
85	-68.6946	153.807	113.207	15574.5	36175.1	720.885	1	84	1.82483	0.000406071	2.90747e-07
86	-68.6947	153.805	113.207	15499.9	36149.7	791.133	1	84	1.82483	0.0017258	1.23567e-06
87	-68.6952	153.806	113.207	15489.7	36223.9	732.65	1	84	1.82483	0.000913654	6.54176e-07
88	-69.3068	157.567	2.00629	13304.3	8962.85	2224.19	0	210	2.20501	0.0203005	1.45352e-05
89	-68.6968	153.8	113.207	15203.1	36321.3	929.321	1	84	1.82483	0.000507582	3.63429e-07
90	-68.6936	153.781	127.067	14961.2	35728.6	1562.7	1	69	0.790886	0.00121822	8.72246e-07
91	-68.6991	153.807	113.019	15194.7	36653.5	700.088	1	84	1.82483	0.000203029	1.45369e-07
92	-68.6951	153.784	131.4	14909.4	35923.1	1585.09	1	69	0.790886	0.000203035	1.45373e-07
93	-68.6945	153.78	131.4	14868.7	35822.9	1629.29	1	69	0.790886	0.00172581	1.23568e-06
94	-69.3176	157.628	1.53471	13669.2	10563.9	5026.31	0	333	2.85697	0.0181442	1.29912e-05
95	-68.7019	153.811	113.019	15080.9	37003.4	707.531	1	84	1.82483	0.00324841	2.32586e-06
96	-68.7017	153.806	113.019	14955.6	36914.6	840.327	1	84	1.82483	0.00172572	1.23562e-06
97	-68.6967	153.782	131.4	14716.2	36069.5	1583.47	1	69	0.790886	0.0486264	3.48165e-05
98	-68.7022	153.806	113.019	14920	36967.2	886.382	1	84	1.82483	0.000507563	3.63415e-07
99	-68.703	153.81	113.019	14964.9	37106.8	812.412	1	84	1.82483	0.00893306	6.39607e-06
100	-68.7036	153.809	113.019	14892.8	37150.4	902.507	1	84	1.82483	0.000812095	5.8146e-07
101	-68.7022	153.8	126.469	14738.4	36887.2	1110.4	1	84	1.82483	0.000203025	1.45366e-07
102	-68.7	153.787	133.38	14561	36490.4	1526.62	1	69	0.790886	0.000406055	2.90736e-07
103	-68.6999	153.785	133.38	14535.2	36459.9	1574.48	1	69	0.790886	0.000304543	2.18053e-07
104	-68.7038	153.807	120.508	14820.8	37152.2	978.226	1	84	1.82483	0.000507559	3.63412e-07
105	-68.6997	153.783	133.38	14500.6	36411.6	1649.44	1	69	0.790886	0.00121817	8.72212e-07
106	-68.6997	153.782	133.38	14449.9	36393.5	1709.31	1	69	0.790886	0.0014212	1.01758e-06
107	-68.705	153.807	120.508	14732.6	37282.6	1064.23	1	73	0.960576	0.00172568	1.23559e-06
108	-68.706	153.807	120.508	14661.9	37384.9	1073.03	1	73	0.960576	0.00404772	2.89816e-06
109	-68.7065	153.808	110.843	14627.3	37445.8	1117.64	1	73	0.960576	0.00020302	1.45362e-07
110	-68.7062	153.803	120.508	14517.6	37362	1281.75	1	73	0.960576	0.000609059	4.36086e-07
111	-68.7031	153.787	133.38	14305.8	36811.9	1467.28	1	64	0.317879	0.0890262	6.37428e-05
112	-69.4112	158.212	2.82684	0	11579.8	9655.02	0	710	3.27033	0.000404201	2.89408e-07
113	-68.7107	153.807	120.145	14269	37887.2	875.971	1	92	2.74103	0.00263918	1.88965e-06
114	-68.7076	153.787	129.908	13950.6	37304.1	1812.87	1	73	0.960576	0.000609054	4.36082e-07
115	-68.7109	153.794	128.562	13886.9	37744.2	1261.42	1	73	0.960576	0.0344109	2.46382e-05
116	-68.7151	153.808	118.211	13976.7	38283.8	661.349	1	97	2.23139	0.00111654	7.99446e-07
117	-69.5266	159.019	18.1685	1021.85	14436.9	5893.42	0	119	1.88035	0.0370592	2.65344e-05
118	-69.5284	159.012	17.7518	823.738	14760.3	6117.72	0	119	1.88035	0.0250425	1.79304e-05
119	-69.5301	159.012	17.7518	632.019	14919.8	6456.12	0	119	1.88035	0.000908791	6.50694e-07
120	-69.5309	159.012	17.7518	541.183	14977.6	6518.18	0	119	1.88035	0.00141366	1.01218e-06
121	-69.3442	157.671	22.2164	15017.5	12826.9	7834.82	0	374	3.23216	0.000404354	2.89517e-07
122	-69.3662	157.757	2.29356	14179.8	14950.9	11895.5	0	549	3.32792	0.00333283	2.38631e-06
123	-69.3495	157.63	30.6309	16691.6	13852.5	6480	0	298	3.01283	0.0050505	3.61616e-06
124	-69.3506	157.635	30.6309	16578	13897.1	6803.72	0	298	3.01283	0.000505048	3.61614e-07
125	-69.3679	157.761	2.42672	14249.9	15149.4	12057.3	0	600	3.17408	0.0119173	8.53275e-06
126	-69.3519	157.635	30.6309	16670.8	14042	6862.48	0	298	3.01283	0.000202016	1.44643e-07
127	-69.3698	157.758	2.42672	14491.5	15362.1	12094	0	600	3.17408	0.00161588	1.15697e-06
128	-69.3691	157.748	2.36553	14682.2	15273.5	11694.3	0	522	3.4167	0.000403974	2.89245e-07
129	-69.3689	157.746	1.3571	14715	15248.4	11604.4	0	522	3.4167	0.000605961	4.33868e-07
130	-69.3701	157.754	2.42672	14604.2	15391.4	11896.5	0	575	3.26408	0.00474665	3.3986e-06
131	-68.7477	153.852	50.0382	13486	39418.7	1504.41	0	248	3.4479	0.000913338	6.5395e-07
132	-69.5607	159.07	9.06918	136.631	16383.8	9210.75	0	234	3.48681	0.0351331	2.51553e-05
133	-69.566	159.082	12.8565	0	16315.6	9912.38	0	300	3.49566	0.00121145	8.67395e-07
134	-69.5656	159.079	14.274	0	16366.9	9882.17	0	300	3.49566	0.000908587	6.50548e-07
135	-69.5519	158.976	6.00024	0	17714.7	9182.13	0	275	3.45658	0.0140338	1.00482e-05
136	-69.3601	157.59	33.6429	18650.5	14968.8	5526.77	0	197	2.14711	0.00121206	8.67833e-07
137	-69.3745	157.658	33.1149	17548.3	16246	8656.1	0	329	3.47002	0.000201987	1.44623e-07
138	-69.5706	159.062	13.2239	0	17246.3	10438.7	0	358	2.96012	0.00292757	2.09614e-06
139	-69.5861	159.163	37.6923	0	15153	11795.1	0	335	2.1827	0.0201882	1.44547e-05
140	-69.3627	157.538	190.59	19556.3	14725.2	3724.7	0	152	0.679111	0.00303226	2.1711e-06
141	-69.3797	157.643	17.8168	18383.3	16947	8307.38	0	301	3.28039	0.000807924	5.78474e-07
142	-69.3799	157.644	17.8168	18374.7	16964.7	8356.84	0	301	3.28039	0.000706931	5.06163e-07
143	-69.3622	157.518	347.072	19780.7	14515.5	3013.15	0	152	0.679111	0.000505028	3.616e-07
144	-69.3647	157.536	176.653	19779.2	14928.5	3745.65	0	152	0.679111	0.0028281	2.02492e-06
145	-69.3794	157.633	11.9724	18634.3	17007.9	7948.11	0	249	2.93872	0.0011109	7.95406e-07
146	-69.3632	157.528	190.59	19738.3	14702.4	3098.39	0	152	0.679111	0.0415041	2.97169e-05
147	-69.3646	157.53	250.141	19860.2	14867.2	3552.66	0	152	0.679111	0.000303012	2.16957e-07
148	-69.365	157.531	250.141	19885.5	14909.7	3588.69	0	152	0.679111	0.000505019	3.61594e-07
149	-69.3664	157.539	176.653	19918.1	15138.4	3871.68	0	152	0.679111	0.00474712	3.39894e-06
150	-69.3766	157.61	34.1915	19131.1	16968.6	6649.35	0	249	2.93872	0.0339338	2.42966e-05
151	-69.3612	157.498	634.448	19983.6	14278.1	2227.11	0	142	0.615823	0.000202016	1.44643e-07
152	-69.3634	157.512	492.728	19993.3	14604.1	2847.38	0	142	0.615823	0.000505026	3.61599e-07
153	-69.3606	157.495	634.448	19968.1	14195.1	2006.79	0	142	0.615823	0.0102018	7.30447e-06
154	-69.3621	157.499	634.448	20048.5	14385	2326.21	0	144	0.530164	0.000606038	4.33923e-07
155	-69.3611	157.493	634.448	20049.8	14245.6	2011.48	0	144	0.530164	0.00282821	2.025e-06
156	-69.3617	157.494	634.448	20099	14315.3	2083.59	0	144	0.530164	0.00121208	8.67853e-07
157	-69.3698	157.547	91.2578	20178.7	15586.5	4411.81	0	158	0.550757	0.000201999	1.44632e-07
158	-69.3631	157.498	634.448	20174.4	14499.7	2330.96	0	144	0.530164	0.000707042	5.06242e-07
159	-69.3789	157.606	34.1915	19411.8	17172.6	6946.77	0	195	1.8738	0.000403969	2.89242e-07
160	-69.3783	157.603	39.9558	19483.8	17079.1	6767	0	195	1.8738	0.00111092	7.95418e-07
161	-69.3787	157.604	39.9558	19451.6	17130.7	6870.37	0	195	1.8738	0.00040397	2.89242e-07
162	-69.3781	157.6	39.9558	19535	17026	6690.6	0	195	1.8738	0.000504964	3.61554e-07
163	-69.3634	157.498	708.129	20214.9	14522.9	2317.58	0	144	0.530164	0.000202012	1.4464e-07
164	-69.364	157.502	629.948	20216.7	14611.2	2479.41	0	144	0.530164	0.000808043	5.78559e-07
165	-69.3642	157.5	629.948	20258.6	14625	2443.56	0	144	0.530164	0.000505026	3.61599e-07
166	-69.3627	157.496	634.448	20168.8	14435.1	2151.07	0	144	0.530164	0.0103026	7.37669e-06
167	-69.3641	157.496	708.129	20309.3	14601	2299.86	0	144	0.530164	0.000606031	4.33918e-07
168	-69.3645	157.499	708.129	20318	14654.8	2403.25	0	144	0.530164	0.00020201	1.44639e-07
169	-69.3696	157.555	53.1487	20051	15637.4	3832.98	0	162	0.885816	0.0641802	4.5953e-05
170	-69.3779	157.578	43.1154	20216.7	16776.8	5755.98	0	168	1.08154	0.00525543	3.76289e-06
171	-69.3796	157.583	38.4918	20174.1	17018.7	6023.83	0	195	1.8738	0.00384047	2.74977e-06
172	-69.3812	157.588	33.0056	20139.4	17250.9	6280.16	0	195	1.8738	0.00333511	2.38794e-06
173	-69.375	157.541	184.334	20813.9	16097.5	4386.47	0	158	0.550757	0.000706977	5.06196e-07
174	-69.3837	157.596	25.7938	20059.1	17600.8	6784.1	0	195	1.8738	0.00040425	2.89443e-07
175	-69.3829	157.593	25.7938	20097.4	17491.5	6519.87	0	195	1.8738	0.00414358	2.9668e-06
176	-69.3853	157.602	17.7554	19995.1	17838.2	6826.71	0	234	2.44964	0.01142	8.17669e-06
177	-69.3828	157.576	32.8571	20607.2	17284.7	6018.69	0	199	1.55625	0.000201983	1.4462e-07
178	-69.3885	157.614	10.5343	19894.7	18206.2	7377.54	0	230	1.96584	0.0241532	1.72937e-05
179	-69.4292	157.874	10.7204	12098.7	22299.8	18840.6	0	769	1.6738	0.000606216	4.34051e-07
180	-69.6055	159.159	2.69588	685.988	16718.9	12689.6	0	382	2.07219	0.130372	9.33464e-05
181	-69.6085	159.165	5.53034	455.89	16786.3	12814.4	0	382	2.07219	0.00494541	3.54091e-06
182	-69.6069	159.149	5.65434	487.483	17101.9	13322.7	0	407	2.5549	0.00050464	3.61322e-07
183	-69.6016	159.093	6.30683	178.538	18390.3	13878.7	0	452	2.70262	0.00827635	5.92587e-06
184	-69.6105	159.151	5.65434	84.1364	17340.7	13425.3	0	407	2.5549	0.00141296	1.01168e-06
185	-69.6102	159.141	6.05268	443.709	17598.8	13781.5	0	445	2.90229	0.00100926	7.2263e-07
186	-69.6102	159.138	6.05268	526.008	17664.7	13834.7	0	445	2.90229	0.00635832	4.55256e-06
187	-69.5637	158.78	19.0488	742.635	21753.1	14593.9	0	410	3.10833	0.0345266	2.47211e-05
188	-69.42	157.731	3.85822	16488	20982.9	13346.5	0	543	3.30096	0.00171769	1.22987e-06
189	-69.6124	159.122	6.01349	462.742	18284	14509.7	0	478	2.99921	0.00716563	5.13059e-06
190	-69.6283	159.218	24.9435	1126.19	17113.8	12330.9	0	361	1.42193	0.00454113	3.25145e-06
191	-69.4223	157.721	3.64849	16573.5	21252.1	13095.8	0	483	3.54034	0.00211064	1.51122e-06
192	-69.63	159.22	28.8117	974.714	17221.9	12418.5	0	396	2.54979	0.00111005	7.94793e-07
193	-69.6107	159.072	4.00395	0	19666.4	14666.4	0	549	2.74243	0.131203	9.39414e-05
194	-69.6163	159.099	4.94897	268.469	19270.5	15531	0	524	3.08112	0.00454148	3.2517e-06
195	-69.633	159.199	13.8773	546.378	17982.6	13221.9	0	405	2.57994	0.0118041	8.45172e-06
196	-69.6404	159.247	56.139	675.684	17657	12478.4	0	395	2.29173	0.0159432	1.14153e-05
197	-69.4261	157.659	2.42537	18023.5	21925.6	11376.7	0	364	3.22455	0.000404144	2.89367e-07
198	-69.6387	159.188	9.49363	570.347	18744.2	13985.1	0	458	3.26823	0.00100908	7.22499e-07
199	-69.6393	159.186	9.49363	617.155	18840.1	14091.9	0	458	3.26823	0.000605441	4.33496e-07
200	-69.6396	159.185	15.0207	650.624	18898.4	14148.6	0	458	3.26823	0.00131179	9.39243e-07
201	-69.6406	159.183	15.0207	695.481	19035.2	14282.8	0	458	3.26823	0.000908157	6.5024e-07
202	-69.4239	157.617	25.2385	19480.6	22008.7	9950.81	0	310	2.81936	0.000404148	2.8937e-07
203	-69.4301	157.658	1.15634	17759	22372.9	11620.6	0	422	3.32598	0.0021217	1.51914e-06
204	-69.429	157.647	5.48643	18172.7	22319.4	11235.5	0	364	3.22455	0.000202069	1.44681e-07
205	-69.4317	157.665	1.15634	17445.1	22517.3	11937.3	0	422	3.32598	0.00282891	2.0255e-06
206	-69.4333	157.674	7.76333	17046.9	22644.2	12324.1	0	422	3.32598	0.00373817	2.67653e-06
207	-69.6439	159.181	7.60823	649.536	19386.6	14583.5	0	521	3.33394	0.00191718	1.3727e-06
208	-69.6441	159.184	7.60823	510.837	19328.6	14465.6	0	521	3.33394	0.00928318	6.64676e-06
209	-69.6433	159.172	12.5804	911.74	19532.7	14819.6	0	521	3.33394	0.00020181	1.44496e-07
210	-69.6436	159.174	12.5804	899.559	19520.3	14785.5	0	521	3.33394	0.000908141	6.50229e-07
211	-69.6439	159.173	12.5804	857.622	19575.3	14837.4	0	521	3.33394	0.00121085	8.66968e-07
212	-69.6426	159.175	12.5804	885.681	19388.8	14381	0	458	3.26823	0.0568096	4.06757e-05
213	-69.6441	159.17	9.63831	797.784	19659.7	14940.6	0	521	3.01884	0.000706331	5.05733e-07
214	-69.6276	159.025	5.41467	0	22265	16945.5	0	640	2.23871	0.000908233	6.50295e-07
215	-69.6261	159.025	5.41467	18.1913	22168.3	16666.4	0	599	3.42656	0.0238161	1.70523e-05
216	-69.6288	159.025	5.83893	0	22358.9	17088.8	0	640	2.23871	0.00050457	3.61272e-07
217	-69.6291	159.026	5.83893	0	22359	17123.7	0	640	2.23871	0.000605482	4.33525e-07
218	-69.6297	159.028	5.83893	0	22341.2	17158.7	0	640	2.23871	0.00292649	2.09537e-06
219	-69.3863	157.266	3.59954	27072.7	17522.8	6187.16	0	409	3.69611	0.000908989	6.50836e-07
220	-69.4651	157.8	2.759	10972.2	26126.8	18420.4	0	731	2.77125	0.0008081	5.786e-07
221	-69.4656	157.802	2.38156	10869.4	26188.7	18538.7	0	731	2.77125	0.000606074	4.33949e-07
222	-69.4667	157.805	2.38156	10702.4	26315.6	18701.7	0	731	2.77125	0.000808095	5.78596e-07
223	-69.466	157.801	2.38156	10888.9	26223.6	18465.2	0	731	2.77125	0.00363643	2.60368e-06
224	-69.4682	157.812	2.11509	10394.5	26510	19014.6	0	781	2.92382	0.000522392	3.74033e-07
225	-69.4667	157.801	2.38156	10839.4	26299.9	18533	0	731	2.77125	0.00212124	1.51881e-06
226	-69.4679	157.805	2.38156	10631.2	26451.9	18768.6	0	731	2.77125	0.00086818	6.21617e-07
227	-69.4682	157.806	2.38156	10568.9	26488.8	18812.5	0	781	2.92382	0.0011461	8.20605e-07
228	-69.3926	157.283	6.55229	27222.6	18367.5	6368.42	0	405	3.40358	0.00111094	7.95431e-07
229	-69.4689	157.807	1.9285	10472.3	26576.7	18874.6	0	781	2.92382	0.00961437	6.88389e-06
230	-69.4697	157.809	1.43286	10354.3	26671.3	19052	0	781	2.92382	0.000201855	1.44528e-07
231	-69.4688	157.803	1.9285	10606.6	26544.1	18752.8	0	731	2.77125	0.00688865	4.93228e-06
232	-69.4742	157.818	1.22393	9769.42	27178.2	19531.1	0	781	2.92382	0.014958	1.07099e-05
233	-69.3971	157.285	5.40564	27595.2	18878.1	6605.05	0	393	3.27846	0.00444363	3.18164e-06
234	-69.4756	157.821	0.627609	9567.53	27342.7	19829.7	0	781	2.92382	0.000606036	4.33922e-07
235	-69.4713	157.783	2.37474	11051.4	26774.3	18297.8	0	721	2.70285	0.00575183	4.11831e-06
236	-69.4772	157.82	0.627609	9479.05	27525.9	19896.4	0	769	2.98693	0.00323216	2.31423e-06
237	-69.3778	157.135	9.67296	29860.4	16055.5	9544.08	0	499	3.56209	0.0012121	8.67864e-07
238	-69.4767	157.805	1.06635	9971.61	27438.9	19438.7	0	769	2.98693	0.000303015	2.16959e-07
239	-69.4784	157.819	0.627609	9424.17	27658.9	19957.3	0	769	2.98693	0.00343414	2.45885e-06
240	-69.4006	157.277	4.17096	28086.4	19181.1	7081.36	0	469	3.91991	0.00252474	1.80771e-06
241	-69.3807	157.142	7.1943	29892.7	16373	9455.26	0	500	4.02586	0.00272718	1.95266e-06
242	-69.4769	157.791	1.80014	10402.5	27419.9	19022.1	0	721	2.70285	0.00122897	8.79942e-07
243	-69.3847	157.151	6.57847	29959.4	16805.9	9374.54	0	500	4.02586	0.00404015	2.89275e-06
244	-69.4821	157.816	0.335769	9291.7	28067.3	20135.5	0	769	2.98693	0.000404008	2.8927e-07
245	-69.4757	157.777	2.4226	10928.2	27257.1	18156.8	0	721	2.70285	0.0398013	2.84977e-05
246	-69.4814	157.809	0.335769	9540.51	27978.6	19885.2	0	769	2.98693	0.00090902	6.50858e-07
247	-69.4819	157.81	0.335769	9465.47	28040.9	19976.9	0	769	2.98693	0.000202003	1.44634e-07
248	-69.4752	157.755	2.33382	11693.4	27171.4	17834.3	0	676	2.56896	0.00439423	3.14627e-06
249	-69.4757	157.75	2.85288	11821.5	27220.3	17769.1	0	667	2.35099	0.00205044	1.46812e-06
250	-68.7776	153.443	27.762	2900.34	43237.2	4765.58	0	282	0.90205	0.0302364	2.16493e-05
251	-69.4759	157.746	2.85288	11957.3	27240.8	17679.7	0	667	2.35099	0.000403705	2.89052e-07
252	-69.476	157.748	2.85288	11890.9	27259.6	17716.8	0	667	2.35099	0.0038949	2.78875e-06
253	-69.4765	157.745	2.85288	11951.6	27307.4	17677.5	0	667	2.35099	0.00128524	9.20234e-07
254	-69.4777	157.745	1.54389	11900.2	27447.3	17790.3	0	667	2.35099	0.00058628	4.19777e-07
255	-69.477	157.737	2.72949	12202.3	27372.6	17529.6	0	627	2.33059	0.000202008	1.44638e-07
256	-69.478	157.742	1.54389	11984.9	27484.3	17713.9	0	667	2.35099	0.00117149	8.38784e-07
257	-69.4777	157.735	2.72949	12228.8	27447.1	17481.6	0	627	2.33059	0.00507412	3.63307e-06
258	-69.4688	157.68	13.1422	14595.1	26571.9	15246.4	0	545	2.38743	0.0457705	3.27717e-05
259	-69.4693	157.673	13.1422	14807.4	26653.3	15220.7	0	545	2.38743	0.00312692	2.23887e-06
260	-69.4697	157.672	20.4136	14844.2	26706.7	15235.6	0	545	2.38743	0.00111105	7.95508e-07
261	-69.4701	157.674	13.1422	14759.4	26742	15312.8	0	545	2.38743	0.00108665	7.78042e-07
262	-70.4538	166.534	0	23244	15261.9	16309.1	-9999	-9999	-9999	0.000301188	2.15651e-07
263	-69.4147	157.282	7.6983	29284.9	20770.2	8123.99	0	504	4.05286	0.000403923	2.89209e-07
264	-69.4147	157.281	7.6983	29309.5	20753.5	8063.98	0	504	4.05286	0.0178736	1.27975e-05
265	-69.4732	157.676	9.21354	14513.1	27078.7	15571.6	0	545	2.38743	0.0226171	1.61938e-05
266	-69.4732	157.667	15.7487	14831.8	27120.3	15448.9	0	547	2.19349	0.000201861	1.44532e-07
267	-69.4723	157.65	22.8912	15494.4	27105	14950.6	0	509	2.20296	0.000959037	6.8667e-07
268	-69.477	157.68	5.68541	14199.4	27487.3	16074.5	0	547	2.19349	0.000505018	3.61593e-07
269	-69.4769	157.677	5.68541	14285.7	27482.6	16017.2	0	547	2.19349	0.000393551	2.81783e-07
270	-69.477	157.676	4.70079	14338.3	27504.6	15980.3	0	547	2.19349	0.000743751	5.32526e-07
271	-69.4776	157.679	5.68541	14201.2	27556.3	16115.6	0	547	2.19349	0.000566075	4.0531e-07
272	-69.4889	157.755	1.87649	10950.2	28699.9	18989.9	0	693	2.14627	0.000403989	2.89256e-07
273	-69.4778	157.677	5.68541	14252.4	27592.2	16081.5	0	547	2.19349	0.00126141	9.03169e-07
274	-69.4749	157.663	11.6122	14908.3	27326.3	15162.6	0	547	2.19349	0.0340616	2.43881e-05
275	-69.4749	157.647	22.8912	15455.6	27403.8	15152.8	0	509	2.20296	0.000404018	2.89277e-07
276	-69.4899	157.758	1.87649	10779.7	28818.2	19040	0	693	2.14627	0.0318697	2.28187e-05
277	-69.421	157.278	7.35645	29968.9	21421.4	8779.05	0	562	4.45722	0.00030293	2.16898e-07
278	-69.4778	157.66	11.6122	14850.6	27656.5	15679.9	0	547	2.19349	0.00215299	1.54154e-06
279	-69.6121	158.616	8.84957	643.759	27350.3	22883.4	0	918	2.48662	0.00121109	8.67138e-07
280	-69.4196	157.259	5.28318	30239.5	21109.7	9115.8	0	562	4.45722	0.00050489	3.61502e-07
281	-69.4784	157.662	10.7902	14756.6	27720.9	15796.5	0	547	2.19349	0.00173202	1.24013e-06
282	-69.4965	157.785	4.11159	9521.93	29592.5	20417.1	0	728	2.37859	0.000201986	1.44622e-07
283	-69.4807	157.673	6.27826	14282.6	27930.5	16228.4	0	547	2.19349	0.00297	2.12652e-06
284	-69.4806	157.657	10.7902	14842	27981.8	15835.5	0	547	2.19349	0.00443721	3.17704e-06
285	-69.4928	157.738	2.62634	11380.1	29139.4	18860.3	0	651	1.89616	0.00570579	4.08534e-06
286	-69.4815	157.657	10.7902	14805.6	28084.3	15962.7	0	549	2.03496	0.0016484	1.18025e-06
287	-69.4943	157.747	3.21484	10982.3	29303.4	19173.9	0	683	1.86369	0.0130369	9.3344e-06
288	-69.4833	157.66	1.34051	14633.6	28272.8	16086.6	0	549	2.03496	0.0134313	9.61682e-06
289	-69.5059	157.8	4.17948	8587.83	30683.9	21577.8	0	745	2.21224	0.000403622	2.88993e-07
290	-69.4869	157.667	6.58058	14200.6	28646	16690.5	0	549	2.03496	0.00138825	9.93989e-07
291	-69.5067	157.746	3.90195	10492.8	30701	20176.9	0	676	1.67979	0.0269859	1.93219e-05
292	-69.5145	157.776	3.40925	9106.43	31589.3	21654.6	0	704	1.67059	0.0059997	4.29578e-06
293	-69.4529	157.316	10.2448	28455.4	25054.9	11174.3	0	537	4.51055	0.00483344	3.46074e-06
294	-69.4537	157.302	7.04686	28943.2	25204.1	11485.6	0	537	4.51055	0.00191815	1.37339e-06
295	-69.4536	157.297	7.04686	29150.4	25141.8	11544.6	0	598	4.65549	0.00302866	2.16852e-06
296	-69.5145	157.689	15.6574	12417.7	31647	19781.3	0	614	1.68974	0.000605424	4.33483e-07
297	-69.5208	157.727	2.89452	10793.3	32286.1	20953.2	0	671	1.5694	0.0430044	3.07911e-05
298	-69.5158	157.687	15.6574	12441.1	31799.6	19864	0	614	1.68974	0.00191716	1.37269e-06
299	-69.5302	157.764	1.51183	9189.92	33336.8	22866.5	0	722	1.42898	0.000201942	1.4459e-07
300	-69.5311	157.766	1.51183	9109.11	33435.1	22894.5	0	722	1.42898	0.0125876	9.01271e-06
301	-69.4859	157.326	10.9981	27023.4	28602.7	14459.6	0	588	3.87847	0.00605604	4.33613e-06
302	-69.7199	159.014	2.54045	647.128	30076.2	24938.1	0	915	4.24468	0.0510334	3.65399e-05
303	-69.4875	157.314	9.20096	27444	28864.1	14821.1	0	639	3.67095	0.00827654	5.92601e-06
304	-69.5147	157.383	14.3938	24267.7	31508.3	17213.1	0	525	2.63159	0.00403656	2.89018e-06
305	-69.5137	157.371	7.73415	24725.8	31433.9	17185.7	0	525	2.63159	0.000403661	2.89022e-07
306	-69.5136	157.37	7.73415	24768.1	31426.2	17174.9	0	525	2.63159	0.000605491	4.33531e-07
307	-69.5145	157.372	5.16454	24698.8	31521.2	17271.8	0	525	2.63159	0.000403658	2.89019e-07
308	-69.5143	157.37	5.16454	24771.6	31512.6	17240.4	0	525	2.63159	0.00211921	1.51735e-06
309	-69.5115	157.341	6.74908	25931.8	31340.7	17114.6	0	561	3.08821	0.0149358	1.0694e-05
310	-69.5131	157.348	6.74908	25620.5	31482.1	17141.6	0	561	3.08821	0.0238162	1.70524e-05
311	-69.5137	157.345	6.74908	25757.5	31566.4	17332.9	0	598	3.30049	0.00242198	1.73414e-06
312	-69.5152	157.347	4.89993	25632.9	31713.1	17512.7	0	598	3.30049	0.000302745	2.16766e-07
313	-69.7323	158.86	13.2817	355.593	35002.7	29812.2	0	940	3.21953	0.000302546	2.16623e-07
314	-69.7315	158.854	13.2817	250.376	35109.6	29786.5	0	948	3.32818	0.014018	1.00369e-05
315	-69.7517	158.918	13.9589	0	35194.1	30353.4	0	1078	3.80501	0.00484015	3.46555e-06
316	-69.6595	158.083	8.23999	846.436	36415.9	36209.3	0	958	2.2698	0.00251997	1.8043e-06
317	-69.6598	158.085	8.95567	756.892	36408.6	36209.6	0	958	2.2698	0.00322555	2.3095e-06
318	-69.6618	158.103	9.25913	49.8213	36311.8	36163	0	958	2.2698	0.0166314	1.19081e-05
319	-69.5625	157.386	8.07345	24098	36829.1	22540.8	0	642	2.27954	0.000605304	4.33397e-07
320	-69.6264	157.833	1.69452	7306.7	38682.5	33348.5	0	900	2.01455	0.025871	1.85237e-05
321	-69.6744	158.117	6.77571	8.07829	37345.2	37303.2	0	1020	2.94072	0.00403153	2.88658e-06
322	-69.6595	157.972	0.765608	856.754	38505.8	37842	0	896	1.42873	0.085065	6.09065e-05
323	-69.6873	158.125	4.75912	0	38536.8	38619.2	0	1090	3.20045	0.00020156	1.44317e-07
324	-69.6648	157.916	2.06847	2936.67	40171.8	38799.9	0	895	1.64116	0.00241924	1.73217e-06
325	-69.6815	158.015	1.17711	394.234	39851.8	39469	0	976	1.2616	0.0041323	2.95872e-06
326	-69.4751	156.598	4.80349	48630.1	34753.5	29912.7	0	925	2.98419	0.00040396	2.89236e-07
327	-69.6128	157.417	14.7054	23100	42392.7	28084.8	0	692	2.46944	0.00463916	3.32164e-06
328	-69.6134	157.419	14.7054	23028.6	42455.4	28180.9	0	692	2.46944	0.000201702	1.44419e-07
329	-69.6141	157.419	14.7054	23000.4	42534.3	28219.9	0	692	2.46944	0.00322721	2.31069e-06
330	-69.7018	157.968	1.38851	1219.93	42708.5	42232.2	0	981	1.16902	0.0187445	1.3421e-05
331	-70.7639	166.649	0	2559.42	1893.47	1671.57	-9999	-9999	-9999	0.0010021	7.17503e-07
332	-70.8044	166.91	7.86463	164.11	2279.75	2314.72	0	195	4.63726	0.0239437	1.71437e-05
333	-71.5362	169.489	60.777	530.426	2205.23	2412.7	0	297	2.99866	0.00606802	4.3447e-06
334	-71.5803	169.941	85.2687	1031.37	871.788	352.863	0	42	1.86325	0.0135555	9.70575e-06
335	-71.5844	169.935	88.9144	878.907	1088.96	853.333	0	88	2.21871	0.00164457	1.17751e-06
336	-71.5843	169.919	44.4607	336.556	618.13	325.261	0	102	3.49741	0.000398684	2.85458e-07
337	-71.5851	169.918	44.4607	327.926	660.231	334.032	0	102	3.49741	0.000398685	2.85459e-07
338	-71.5856	169.917	44.4607	283.112	673.929	306.763	0	102	3.49741	0.00259144	1.85547e-06
339	-71.586	169.918	44.4607	341.047	736.833	391.418	0	102	3.49741	0.000498352	3.5682e-07
340	-71.5884	169.954	98.5513	1618.32	574.994	1394.7	0	48	2.21508	0.00049834	3.56811e-07
341	-71.5866	169.917	44.4607	295.717	766.201	388.599	0	102	3.49741	0.00189373	1.35591e-06
342	-71.5896	169.95	98.2937	1515.21	707.452	1482.56	0	48	2.21508	0.00109634	7.8498e-07
343	-71.5875	169.918	73.5459	351.699	867.063	465.008	0	102	3.49741	0.00588051	4.21045e-06
344	-71.5903	169.951	98.2937	1557.18	696.461	1486.36	0	48	2.21508	0.00523252	3.74649e-06
345	-71.591	169.949	98.2937	1495.17	793.963	1583.8	0	48	2.21508	0.000797332	5.70889e-07
346	-71.5926	169.948	94.3826	1519.37	828.647	1650.78	0	48	2.21508	0.000747495	5.35206e-07
347	-71.5929	169.949	94.3826	1556.67	797.657	1630.34	0	48	2.21508	0.000398663	2.85443e-07
348	-71.5937	169.951	94.3826	1620.91	762.85	1612.5	0	48	2.21508	0.000996652	7.13603e-07
349	-71.5909	169.926	73.5459	707.856	1345.98	688.072	0	102	3.49741	0.0673752	4.82407e-05
350	-71.5932	169.932	86.6179	944.55	1425.11	1307.2	0	102	3.49741	0.000298998	2.14083e-07
351	-71.5938	169.934	86.6179	1049.42	1340.38	1416.92	0	48	2.21508	0.000697659	4.99524e-07
352	-71.5949	169.953	98.1393	1721.41	728.744	1596.67	0	48	2.21508	0.000597987	4.28158e-07
353	-71.5943	169.936	86.6179	1106.06	1301.8	1491.11	0	53	2.43146	0.000697655	4.99521e-07
354	-71.5949	169.937	86.6179	1181	1251.49	1573.99	0	53	2.43146	0.00139531	9.99043e-07
355	-71.5957	169.953	98.1393	1736.32	749.082	1580.04	0	53	2.43146	0.00563102	4.03181e-06
356	-71.5962	169.955	98.1393	1834.73	676.252	1597.87	0	53	2.43146	0.000797309	5.70873e-07
357	-71.5957	169.934	86.6179	1080.15	1406.66	1580.65	0	53	2.43146	0.000697652	4.99519e-07
358	-71.5964	169.934	87.4333	1134.42	1397.64	1652.1	0	53	2.43146	0.000597985	4.28158e-07
359	-71.5969	169.934	87.4333	1143.65	1434.77	1702.69	0	53	2.43146	0.00099664	7.13594e-07
360	-71.5963	169.941	91.3877	1349.27	1178.14	1722.89	0	53	2.43146	0.0138533	9.91897e-06
361	-71.5973	169.931	87.4333	1089.63	1525.99	1703.12	0	53	2.43146	0.000398654	2.85436e-07
362	-71.5984	169.931	87.4333	1152.74	1563.12	1795.49	0	53	2.43146	0.00139529	9.99025e-07
363	-71.5983	169.928	87.4333	1064.67	1656.51	1704.54	0	110	3.99726	0.0059798	4.28153e-06
364	-71.5991	169.929	87.4333	1147.59	1648.08	1852.76	0	110	3.99726	0.000597977	4.28151e-07
365	-71.5989	169.92	80.3384	910.362	1953.95	1736.97	0	110	3.99726	0.000398652	2.85435e-07
366	-71.5961	169.92	80.3384	672.544	1681.77	1214.03	0	110	3.99726	0.0530217	3.79635e-05
367	-71.6	169.928	89.3726	1188.66	1709.29	1906.38	0	110	3.99726	0.00289021	2.06939e-06
368	-71.6005	169.925	89.3726	1159.29	1837.32	1959.62	0	110	3.99726	0.000298985	2.14073e-07
369	-71.6016	169.933	89.3726	1436.78	1635.56	2168.35	0	53	2.43146	0.000398645	2.8543e-07
370	-71.6007	169.916	83.3023	1015.22	2059.21	1914.16	0	110	3.99726	0.000498313	3.56792e-07
371	-71.6012	169.913	83.3023	1028.32	2060.48	1963.13	0	110	3.99726	0.000597972	4.28148e-07
372	-71.6015	169.914	83.3023	1068.96	2104.93	1982.84	0	110	3.99726	0.000597973	4.28149e-07
373	-71.6023	169.922	89.3726	1272.24	2011.56	2087.42	0	110	3.99726	0.00289018	2.06937e-06
374	-71.6023	169.912	83.3023	1140.07	2164.47	2063.95	0	118	3.94594	0.00209289	1.49851e-06
375	-71.6035	169.925	89.3726	1436.8	1984.66	2269.15	0	118	3.94594	0.00159457	1.14171e-06
376	-71.6041	169.926	91.0135	1512.59	1987.65	2354.35	0	118	3.94594	0.000498301	3.56783e-07
377	-71.603	169.901	75.6257	1069.32	2124.3	2145.04	0	118	3.94594	0.00229222	1.64123e-06
378	-71.6044	169.909	85.8338	1349.99	2349.03	2268.87	0	118	3.94594	0.00617895	4.42413e-06
379	-71.6059	169.926	91.0135	1677.12	2113.1	2535.85	0	118	3.94594	0.000498296	3.5678e-07
380	-71.6071	169.911	90.8025	1520.22	2604.18	2606.2	0	118	3.94594	0.00119591	8.56269e-07
381	-71.6062	169.908	85.8338	1396.95	2538.71	2405.33	0	118	3.94594	0.0199123	1.42572e-05
382	-71.6054	169.899	75.6257	1051.01	2385.23	2282.71	0	118	3.94594	0.0216263	1.54844e-05
383	-71.6083	169.913	90.8025	1585.32	2642.64	2753.8	0	118	3.94594	0.000398634	2.85422e-07
384	-71.6076	169.905	81.4863	1293.05	2654.49	2638.04	0	118	3.94594	0.00229215	1.64118e-06
385	-71.6082	169.909	90.8025	1446.58	2746.5	2692.51	0	118	3.94594	0.00179385	1.2844e-06
386	-71.6084	169.906	81.4863	1349.79	2749.09	2692.14	0	118	3.94594	0.00627848	4.49539e-06
387	-71.6099	169.918	90.8025	1792.48	2608.22	2931.46	0	118	3.94594	0.000896915	6.42191e-07
388	-71.61	169.914	90.8025	1662.57	2719.32	2942.34	0	118	3.94594	0.000398628	2.85418e-07
389	-71.6125	169.951	80.661	1992.96	1988.13	1980.77	0	30	1.26307	0.00039862	2.85412e-07
390	-71.6112	169.923	90.4166	1986.76	2580.43	3004.6	0	118	3.94594	0.000298971	2.14063e-07
391	-71.6124	169.945	80.661	2213.86	2201.36	2200.77	0	62	2.55514	0.000797238	5.70823e-07
392	-71.613	169.952	80.661	1952.45	1971.17	1936.56	0	30	1.26307	0.000697581	4.99468e-07
393	-71.6073	169.867	21.0478	0	2687.78	2791.15	0	312	6.55378	0.0133545	9.56179e-06
394	-71.6078	169.864	21.0478	0	2767.3	2878.27	0	312	6.55378	0.00508266	3.63918e-06
395	-71.6142	169.962	65.698	1608.82	1715.91	1597.72	0	49	1.93596	0.000398613	2.85407e-07
396	-71.6119	169.915	89.7277	1726.67	2842.83	3151.9	0	131	3.7409	0.000597937	4.28123e-07
397	-71.6139	169.944	74.2975	2213.1	2271.05	2196.48	0	80	2.76892	0.00169412	1.21299e-06
398	-71.6131	169.92	86.8575	1955.12	2794.59	3044.1	0	131	3.7409	0.000398621	2.85413e-07
399	-71.615	169.949	74.2975	2039.63	2165.48	2029.03	0	80	2.76892	0.00199307	1.42704e-06
400	-71.6157	169.951	74.2975	1952.28	2126.23	1960.71	0	49	1.93596	0.000398612	2.85406e-07
401	-71.6154	169.956	65.698	1787.97	1958.4	1769.37	0	49	1.93596	0.00348786	2.4973e-06
402	-71.6141	169.918	86.8575	1920.53	2926.15	3093.79	0	131	3.7409	0.00149482	1.07029e-06
403	-71.6157	169.948	74.2975	2049.14	2219.6	2047.98	0	80	2.76892	0.00109618	7.84867e-07
404	-71.616	169.941	74.2975	2274.41	2445.7	2287.43	0	80	2.76892	0.000697571	4.99461e-07
405	-71.6147	169.918	86.8575	1926.01	2988.04	3116.11	0	131	3.7409	0.000498272	3.56763e-07
406	-71.6136	169.899	87.6728	1260.94	3286.1	3344.56	0	131	3.7409	0.000498279	3.56768e-07
407	-71.6171	169.96	65.698	1620.48	1901.24	1649.17	0	49	1.93596	0.000896867	6.42157e-07
408	-71.6157	169.932	82.5021	2440.98	2734.29	2610.18	0	80	2.76892	0.000697573	4.99462e-07
409	-71.6131	169.888	74.7428	898.106	3215.59	3335.74	0	206	4.93882	0.003189	2.28332e-06
410	-71.6161	169.946	74.2975	2096.51	2286.96	2030.23	0	80	2.76892	0.007175	5.1373e-06
411	-71.6173	169.954	65.698	1804.79	2082.85	1838.81	0	49	1.93596	0.000797216	5.70807e-07
412	-71.6129	169.869	64.9594	502.868	3271.69	3352.21	0	206	4.93882	0.025717	1.84134e-05
413	-71.6201	169.977	45.6529	955.623	1553.55	1091.84	0	34	1.22804	0.00259089	1.85508e-06
414	-71.6181	169.929	73.1618	2322.5	2930.96	2727.04	0	80	2.76892	0.000398609	2.85404e-07
415	-71.6172	169.905	83.7708	1650.11	3509.64	3589.54	0	131	3.7409	0.000398616	2.85409e-07
416	-71.6166	169.892	85.8869	1261.05	3612.91	3728.02	0	131	3.7409	0.000298964	2.14058e-07
417	-71.6217	169.974	45.6529	1033.09	1729.41	1286.36	0	49	1.93596	0.000398595	2.85394e-07
418	-71.6175	169.892	85.8869	1346.74	3709.68	3819.96	0	131	3.7409	0.000498269	3.5676e-07
419	-71.6185	169.902	83.7708	1659.83	3679.34	3685.69	0	131	3.7409	0.000996529	7.13515e-07
420	-71.6183	169.892	79.1656	1407.71	3802.83	3902.28	0	131	3.7409	0.00109619	7.84869e-07
421	-71.6237	169.969	42.2336	1172.45	2003	1555.2	0	83	2.80266	0.000597888	4.28088e-07
422	-71.6198	169.892	79.1656	1539.81	3966.29	4044.83	0	161	3.81769	0.00119583	8.56214e-07
423	-71.6243	169.969	42.2336	1156.19	2029.62	1560.72	0	83	2.80266	0.00129542	9.27521e-07
424	-71.6239	169.941	42.694	1762.9	2837.93	2442.69	0	115	3.39206	0.00109614	7.84833e-07
425	-71.6248	169.951	48.8714	1740.96	2601.62	2156.15	0	83	2.80266	0.00119578	8.56176e-07
426	-71.6257	169.967	42.2336	1222.13	2174.07	1619.48	0	83	2.80266	0.00981522	7.0277e-06
427	-71.6208	169.873	83.5445	1386.1	4116.4	4202.11	0	222	4.32467	0.00498263	3.56756e-06
428	-71.6208	169.856	60.9034	1419	4229.96	4409.42	0	304	5.2826	0.000298959	2.14054e-07
429	-71.6283	169.987	23.6236	628.094	1618.5	1494.03	0	64	2.25314	0.00039858	2.85383e-07
430	-71.6224	169.891	65.3792	1626.37	4246.79	4016.98	0	161	3.81769	0.0164689	1.17918e-05
431	-71.625	169.938	33.4094	1621.33	2981.72	2489.14	0	115	3.39206	0.0114845	8.22287e-06
432	-71.6281	169.968	43.1595	1231.1	2223.72	1875.36	0	83	2.80266	0.000697518	4.99423e-07
433	-71.6215	169.858	60.9034	1485.83	4292.17	4362.29	0	304	5.2826	0.0187652	1.34359e-05
434	-71.6269	169.938	33.4094	1416.81	3110.74	2665.65	0	115	3.39206	0.00209259	1.49829e-06
435	-71.6297	169.967	43.1595	1312.17	2309.87	2021.9	0	83	2.80266	0.000597869	4.28074e-07
436	-71.6255	169.928	42.5759	1511.19	3309.66	2793.76	0	115	3.39206	0.0481301	3.44611e-05
437	-71.6324	170.012	14.6581	508.387	1129.7	872.359	0	56	1.79719	0.00049821	3.56718e-07
438	-71.6322	170.008	17.2435	645.914	1239.38	936.629	0	56	1.79719	0.00518139	3.70987e-06
439	-71.6314	169.979	35.6433	1059.58	2032.36	1837.13	0	64	2.25314	0.000996435	7.13447e-07
440	-71.6284	169.938	33.4094	1258.08	3186.13	2713.83	0	115	3.39206	0.0025908	1.85502e-06
441	-71.6299	169.947	28.8101	1156.87	3002.98	2588.4	0	83	2.80266	0.000298936	2.14038e-07
442	-71.6334	170.011	17.6256	539.146	1237.62	976.641	0	56	1.79719	0.00398566	2.85373e-06
443	-71.6302	169.939	30.1598	1057.91	3281.84	2841.89	0	115	3.39206	0.000298936	2.14038e-07
444	-71.6328	169.98	35.6433	1148.04	2094.82	1845.84	0	64	2.25314	0.001395	9.98817e-07
445	-71.6351	170.02	17.6256	180.865	992.868	963.595	0	56	1.79719	0.00239137	1.71222e-06
446	-71.6353	170.016	17.6256	325.902	1140	960.962	0	94	2.56802	0.0413009	2.95714e-05
447	-71.632	169.938	30.1598	855.768	3359.71	2956.42	0	171	4.42279	0.00149467	1.07018e-06
448	-71.6341	169.972	35.6433	1408.32	2414.06	2170.01	0	105	2.99377	0.00219213	1.56956e-06
449	-71.6319	169.954	28.8101	1080.76	2836.69	2399.47	0	132	3.7947	0.00896797	6.42107e-06
450	-71.6275	169.982	29.5343	736.354	1733.75	1093.6	0	64	2.25314	0.257584	0.00018443
451	-71.6359	169.982	33.5988	1386.6	2239.55	1949.72	0	105	2.99377	0.000597846	4.28058e-07
452	-71.6336	169.938	28.5861	683.277	3443.61	3077.47	0	171	4.42279	0.00109608	7.84792e-07
453	-71.6345	169.937	28.5861	571.26	3515.18	3166.41	0	171	4.42279	0.00119572	8.56133e-07
454	-71.6372	169.993	33.5988	1080.92	1908.39	1694.45	0	105	2.99377	0.00617766	4.42321e-06
455	-71.6378	169.982	33.5988	1433.95	2261.97	2066.08	0	105	2.99377	0.000896759	6.42079e-07
456	-71.6375	169.975	38.9222	1384.98	2527.27	2266.7	0	105	2.99377	0.000697481	4.99396e-07
457	-71.6387	169.994	25.418	1007.88	1836.77	1789.11	0	105	2.99377	0.00149458	1.07012e-06
458	-71.6366	169.957	41.631	830.91	2988.55	2753.56	0	132	3.7947	0.00308888	2.21163e-06
459	-71.639	169.977	38.9222	1442.56	2432.1	2273.49	0	105	2.99377	0.00458341	3.28172e-06
460	-71.6397	169.978	22.4437	1471.48	2395.99	2306.03	0	105	2.99377	0.00169386	1.2128e-06
461	-71.6437	170.038	6.76194	0	356.549	339.192	0	100	2.63385	0.00468284	3.35291e-06
462	-71.6431	170.029	14.5307	0	642.51	622.688	0	100	2.63385	0.0116573	8.34666e-06
463	-71.6411	169.979	46.1511	1479	2347.79	2381.99	0	105	2.99377	0.000697467	4.99386e-07
464	-71.6394	169.943	37.2165	266.77	3570.75	3332.58	0	132	3.7947	0.00079712	5.70738e-07
465	-71.6416	169.98	46.1511	1441.03	2320.35	2401.27	0	105	2.99377	0.000298914	2.14022e-07
466	-71.6395	169.96	28.5677	837.894	3030.79	2795.66	0	132	3.7947	0.00667585	4.77991e-06
467	-71.6443	170.017	14.5307	107.552	1087.55	1095.26	0	141	3.14876	0.00039854	2.85355e-07
468	-71.6377	170.036	9.58501	0	406.791	107.894	0	100	2.63385	0.157478	0.000112754
469	-71.6456	170.02	14.5307	134.577	1030.02	967.482	0	151	3.36522	0.00239122	1.71212e-06
470	-71.6444	169.992	10.9358	979.277	1932.22	1945.12	0	141	3.14876	0.00209236	1.49813e-06
471	-71.6452	170.007	20.1716	453.404	1439.64	1414.17	0	141	3.14876	0.00179343	1.2841e-06
472	-71.645	169.978	18.391	1474	2427.36	2447.94	0	158	3.82948	0.000597817	4.28037e-07
473	-71.6454	169.988	18.391	1144.15	2111.09	2100.75	0	158	3.82948	0.00199271	1.42678e-06
474	-71.6475	170.02	7.33683	342.576	1090	995.363	0	151	3.36522	0.00189303	1.35541e-06
475	-71.6501	170.039	6.47448	514.964	481.897	552.845	0	151	3.36522	0.00129521	9.27369e-07
476	-71.6498	170.037	6.19662	492.646	536.981	536.326	0	151	3.36522	0.00239116	1.71207e-06
477	-71.6502	170.027	6.19662	598.648	889.836	871.767	0	151	3.36522	0.000398527	2.85346e-07
478	-71.6463	169.953	44.1971	711.58	3328.6	3336.02	0	197	4.86824	0.000398546	2.85359e-07
479	-71.6479	169.964	38.4817	1120.49	2994.4	2959.04	0	158	3.82948	0.000597808	4.2803e-07
480	-71.6484	169.964	38.4817	1137.35	3004.34	2959.13	0	158	3.82948	0.000398538	2.85353e-07
481	-71.6522	170.038	6.62336	335.403	560.499	715.018	0	151	3.36522	0.0110838	7.93604e-06
482	-71.6502	169.988	16.6331	1292.7	2229.5	2140.73	0	141	3.14876	0.000498165	3.56686e-07
483	-71.6518	170.027	6.61675	660.858	933.784	930.624	0	151	3.36522	0.0045332	3.24577e-06
484	-71.6533	170.047	6.62336	188.825	248.287	777.967	0	182	3.19361	0.00109592	7.8468e-07
485	-71.649	169.964	38.4817	1153.28	3016.54	2949.97	0	158	3.82948	0.00169378	1.21275e-06
486	-71.6488	169.996	16.6331	976.494	1925.88	1744.96	0	141	3.14876	0.0666547	4.77247e-05
487	-71.6543	170.048	6.62336	81.3749	291.366	827.566	0	182	3.19361	0.00219183	1.56935e-06
488	-71.6532	170.027	6.61675	611.423	966.109	1087.54	0	151	3.36522	0.00149445	1.07003e-06
489	-71.6529	170.004	11.2669	1107.46	1744.44	1727.57	0	199	3.82522	0.000398524	2.85343e-07
490	-71.6484	169.934	29.2134	97.6786	4025.22	3957.35	0	197	4.86824	0.00846901	6.06381e-06
491	-71.6509	169.965	39.428	1227.81	3032.88	2954.65	0	223	4.6477	0.000398531	2.85348e-07
492	-71.654	170.004	18.6995	1214.95	1759.26	1774.25	0	199	3.82522	0.00059778	4.2801e-07
493	-71.6499	169.94	47.7087	346.348	3850.85	3698.23	0	276	5.81794	0.0177349	1.26982e-05
494	-71.6573	170.046	6.36366	0	434.822	896.901	0	253	5.13369	0.000398508	2.85332e-07
495	-71.6525	170.005	11.2669	1040.09	1675.28	1553.55	0	141	3.14876	0.0404502	2.89623e-05
496	-71.6576	170.044	6.36366	0	502.415	967.37	0	253	5.13369	0.000597763	4.27998e-07
497	-71.652	169.96	39.428	1067.69	3240.32	3116.62	0	223	4.6477	0.00866804	6.20631e-06
498	-71.6542	169.971	30.3046	1500	2891.37	2832.83	0	223	4.6477	0.000697417	4.9935e-07
499	-71.6545	169.974	30.3046	1605.99	2797.56	2755.92	0	223	4.6477	0.000298892	2.14006e-07
500	-71.6581	170.039	6.36366	69.7198	660.405	1130.65	0	211	4.22833	0.000298881	2.13999e-07
501	-71.6539	169.967	39.428	1343.12	3035.01	2949.48	0	223	4.6477	0.00428415	3.06745e-06
502	-71.6549	169.975	30.3046	1605.66	2779.43	2724.37	0	223	4.6477	0.000996306	7.13355e-07
503	-71.6549	169.971	30.3046	1514.4	2908.28	2823.41	0	223	4.6477	0.00717341	5.13616e-06
504	-71.654	169.961	39.428	1150.91	3232.63	3129.79	0	223	4.6477	0.00567899	4.06616e-06
505	-71.6579	170.033	5.70247	305.288	883.65	1299.04	0	211	4.22833	0.0212206	1.51939e-05
506	-71.6569	169.973	148.015	1398.95	2883.49	2894.68	0	223	4.6477	0.000298889	2.14005e-07
507	-71.6564	169.963	123.384	1265.91	3213.54	3176.66	0	223	4.6477	0.000896672	6.42017e-07
508	-71.6579	169.993	139.325	1346.28	2222.87	2329.6	0	199	3.82522	0.00189294	1.35535e-06
509	-71.6588	169.992	139.325	1253.12	2270.04	2410.86	0	199	3.82522	0.000398511	2.85334e-07
510	-71.6574	169.969	123.384	1360.69	3044.44	3058.45	0	223	4.6477	0.000498147	3.56673e-07
511	-71.6478	169.795	54.5198	243.942	7786.09	7904.77	0	463	4.23941	0.00144478	1.03446e-06
512	-71.6596	169.996	113.344	1181.76	2167.22	2356.18	0	199	3.82522	0.00169366	1.21266e-06
513	-71.6593	169.988	139.325	1165.81	2416.46	2522.67	0	199	3.82522	0.0017933	1.284e-06
514	-71.6604	169.997	113.344	1105.29	2162.63	2401.35	0	199	3.82522	0.000398507	2.85331e-07
515	-71.6621	170.024	9.05905	523.206	1301.86	1767.08	0	211	4.22833	0.000298876	2.13995e-07
516	-71.6625	170.024	6.48738	502.815	1309.8	1769.26	0	211	4.22833	0.000498124	3.56657e-07
517	-71.6607	169.988	147.561	1015.69	2467.23	2660.8	0	199	3.82522	0.000298881	2.13999e-07
518	-71.6612	169.996	120.475	1003.81	2215.98	2479.79	0	199	3.82522	0.00079701	5.70659e-07
519	-71.6631	170	120.475	821.821	2121.28	2532.88	0	270	4.31816	0.000398501	2.85326e-07
520	-71.6659	170.003	125.202	540.559	2144.77	2564.52	0	270	4.31816	0.00488156	3.4952e-06
521	-71.6698	170.052	7.20512	0	1132.95	1603.57	0	336	6.07137	0.0014943	1.06992e-06
522	-71.6706	170.045	7.20512	0	1364.18	1763.8	0	336	6.07137	0.0152418	1.09131e-05
523	-71.6725	170.044	3.59867	0	1550.48	2030.93	0	336	6.07137	0.00069733	4.99288e-07
524	-71.673	170.04	3.59867	12.1731	1663.48	2137.35	0	428	6.82587	0.000498093	3.56634e-07
525	-71.6749	170.046	3.59867	188.738	1721.52	2227.25	0	428	6.82587	0.000796939	5.70609e-07
526	-72.1596	169.71	16.7018	517.837	6345	391.678	0	49	3.40304	0.00455341	3.26024e-06
527	-72.1611	169.719	16.7018	847.118	6058.08	114.038	0	49	3.40304	0.00134313	9.61679e-07
528	-72.1627	169.732	76.8193	1313.65	5716.92	89.2115	1	51	1.20116	0.0143989	1.03096e-05
529	-72.1645	169.734	39.6897	1394.68	5494.8	262.922	1	51	1.20116	0.000662941	4.74666e-07
530	-75.7168	161.761	4.69218	188.8	28855.7	14689.9	0	660	4.11924	0.00268622	1.92333e-06
531	-75.7175	161.758	5.01571	287.193	28942.4	14820.1	0	660	4.11924	0.00117217	8.39273e-07
532	-75.7183	161.756	5.01571	265.49	29011.3	14906.3	0	660	4.11924	0.00117216	8.39267e-07
533	-75.7208	161.766	6.02311	425.82	28758.7	14806.4	0	660	4.11924	0.000781434	5.59507e-07
534	-75.7213	161.768	6.02311	401.3	28690.9	14732.9	0	660	4.11924	0.00390716	2.79753e-06
535	-75.7222	161.768	5.86255	301.633	28710.2	14812.4	0	660	4.11924	0.00205125	1.4687e-06
536	-75.7224	161.764	5.86255	248.998	28815.3	14912.4	0	660	4.11924	0.000976784	6.99377e-07
537	-75.7389	161.829	1.52131	0	26910.2	14171.1	0	566	3.68693	0.0100602	7.20314e-06
538	-75.8008	161.83	2.9771	29.0259	26851.1	18010.2	0	502	4.49323	0.000878817	6.29233e-07
539	-75.8971	162.389	7.77597	4452.87	8910.44	4326.74	0	108	1.16889	0.00446874	3.19962e-06
540	-75.9129	162.53	71.1934	1415.16	4930.71	213.971	0	41	0.487844	0.000390379	2.79512e-07
541	-75.9176	162.575	77.3905	1530.13	3768.65	524.313	1	35	0.0572958	0.000390417	2.79539e-07
542	-75.9186	162.573	67.3512	1656.96	3713.57	629.033	1	35	0.0572958	0.00137307	9.8312e-07
543	-75.9184	162.554	81.046	1785.91	4037.18	568.058	1	36	0.172483	0.000390416	2.79538e-07
544	-75.9198	162.551	81.046	1958.18	3998.15	520.74	1	36	0.172483	0.00029281	2.09652e-07
545	-75.921	162.555	70.5995	2055.08	3820.99	661.737	1	36	0.160146	0.0008066	5.77525e-07
546	-75.9207	162.548	70.5995	2080.77	3986.32	468.766	1	36	0.160146	0.00068314	4.89128e-07
547	-75.9214	162.551	70.5995	2124.24	3879.92	567.262	1	36	0.160146	0.000292773	2.09626e-07
548	-75.9233	162.562	73.4855	2241.46	3520.23	740.802	1	36	0.160146	0.00058561	4.19297e-07
549	-75.923	162.555	70.5995	2256.48	3668.42	706.666	1	36	0.160146	0.00178375	1.27716e-06
550	-75.928	162.579	55.8099	2591.75	2835.12	640.385	1	35	0.0202571	0.000487999	3.49407e-07
551	-75.9283	162.582	55.8099	2602.07	2742.77	708.231	1	35	0.0202571	0.0011695	8.37361e-07
552	-75.9279	162.565	56.8951	2691.94	3118.34	300.677	1	35	0.0202571	0.00292064	2.09118e-06
553	-75.9263	162.545	59.2393	2694	3629.65	255.721	1	36	0.160146	0.00241824	1.73146e-06
554	-75.9256	162.53	48.2776	2732.8	3993.86	175.181	1	36	0.160146	0.000878404	6.28937e-07
555	-75.9288	162.556	56.8951	2858.66	3229.91	128.069	1	36	0.160146	0.000292798	2.09644e-07
556	-75.9283	162.555	56.8951	2816.7	3283.16	124.763	1	36	0.160146	0.00347127	2.48543e-06
557	-75.9293	162.55	31.3507	2968	3314.9	0	1	36	0.160146	0.00292846	2.09678e-06
558	-75.9293	162.535	31.0548	3087.75	3656.97	73.0414	0	31	0.198994	0.000487995	3.49405e-07
559	-75.932	162.525	17.1047	3443.69	3724.16	430.42	0	31	0.198994	0.000292794	2.0964e-07
560	-75.9347	162.522	17.1047	3753.36	3675.53	678.665	0	31	0.198994	0.0017296	1.2384e-06
561	-75.9806	162.723	29.6286	8546.06	12.3322	50.0509	0	20	0.0516457	0.000585474	4.192e-07
562	-76.012	162.707	19.3656	11799.3	342.594	526.974	-9999	-9999	-9999	0.000487831	3.49287e-07
563	-76.0126	162.702	19.3656	11819.8	240.55	425.032	-9999	-9999	-9999	0.00186726	1.33696e-06
564	-76.0178	162.696	17.4809	11291.7	2.15507	76.7752	0	16	0.0202571	0.00136589	9.77977e-07
565	-76.0333	162.719	45.3785	10686.3	18.8603	421.766	-9999	-9999	-9999	0.000487786	3.49255e-07
566	-76.044	162.333	21.7585	4324.15	1429.77	1504.08	0	72	0.500301	0.00039017	2.79362e-07
567	-76.0754	162.737	38.8194	9362.95	63.4457	377.04	-9999	-9999	-9999	0.000487625	3.49139e-07
568	-76.0762	162.737	31.297	9350.42	81.7931	403.027	-9999	-9999	-9999	0.000780194	5.58619e-07
569	-76.0788	162.739	31.297	9367.31	110.652	532.827	-9999	-9999	-9999	0.00243808	1.74567e-06
570	-76.0479	162.328	26.6832	3883.32	978.743	1165.75	0	66	0.734891	0.000877871	6.28556e-07
571	-76.0801	162.737	31.297	9305.46	100.579	513.176	-9999	-9999	-9999	0.00399844	2.86288e-06
572	-76.0497	162.328	31.5853	3686	786.6	1000.52	0	66	0.734891	0.000682782	4.88872e-07
573	-76.0526	162.346	35.05	3440.76	680.005	475.902	0	66	0.734891	0.00188582	1.35025e-06
574	-76.0533	162.324	30.1692	3290.3	386.764	792.384	0	66	0.734891	0.00122635	8.78067e-07
575	-76.0542	162.325	30.1692	3186.82	291.731	746.699	0	66	0.734891	0.000877905	6.2858e-07
576	-76.0555	162.309	26.7509	3044.13	308.231	1091.94	0	65	0.526378	0.000292631	2.09523e-07
577	-76.0573	162.327	30.1692	2852.35	11.5461	576.095	0	56	0.71616	0.000390149	2.79347e-07
578	-76.0577	162.327	27.7318	2806.77	38.4054	577.668	0	56	0.71616	0.000292633	2.09525e-07
579	-76.0573	162.319	27.7318	2842.73	1.32416	764.141	0	56	0.71616	0.00117045	8.38041e-07
580	-76.0581	162.325	27.7318	2755.21	70.4866	609.934	0	56	0.71616	0.000734279	5.25744e-07
581	-76.058	162.319	27.7318	2756.57	22.7059	765.81	0	56	0.71616	0.000780297	5.58693e-07
582	-76.0589	162.332	0	2692.03	21.7789	365.646	0	56	0.71616	0.00324354	2.32237e-06
583	-76.0582	162.316	27.7318	2737.57	35.1515	821.167	0	56	0.71616	0.00029261	2.09509e-07
584	-76.0598	162.334	0	2601.42	29.1888	306.206	0	56	0.71616	0.00350509	2.50965e-06
585	-76.0588	162.316	27.7318	2668.89	17.0442	772.347	0	56	0.71616	0.00246773	1.7669e-06
586	-76.0607	162.337	0	2525.65	57.6007	189.548	0	56	0.71616	0.00614518	4.39995e-06
587	-76.0617	162.337	0	2414.69	17.9435	181.1	0	56	0.71616	0.00107296	7.68242e-07
588	-76.0622	162.341	35.0195	2383.88	81.1547	70.3215	0	56	0.71616	0.000682793	4.8888e-07
589	-76.0607	162.319	27.7318	2461.65	124.983	649.861	0	56	0.71616	0.00165289	1.18347e-06
590	-76.0619	162.328	0	2346.82	150.699	402.098	0	56	0.71616	0.000292606	2.09506e-07
591	-76.0629	162.334	0	2270.83	54.4742	211.885	0	56	0.71616	0.000487709	3.492e-07
592	-76.0618	162.325	0	2356.53	206.527	446.288	0	56	0.71616	0.00391751	2.80494e-06
593	-76.0611	162.31	24.2218	2424.24	101.534	882.388	0	56	0.71616	0.000720809	5.16099e-07
594	-76.0618	162.312	24.2218	2348.36	39.2599	807.185	0	56	0.71616	0.00115182	8.247e-07
595	-76.0633	162.332	0	2208.36	138.454	239.753	0	56	0.71616	0.00337243	2.41466e-06
596	-76.0622	162.314	24.2218	2298.56	9.28008	705.943	0	56	0.71616	0.00526513	3.76983e-06
597	-76.0644	162.328	0	2076.15	253.424	282.643	0	56	0.71616	0.00416893	2.98495e-06
598	-76.0645	162.315	24.2218	2047.17	21.5779	602.478	0	50	0.480322	0.0154608	1.10699e-05
599	-76.0672	162.325	0	1764.14	122.595	298.359	0	50	0.480322	0.00204247	1.46241e-06
600	-76.0682	162.317	0	1633.26	47.3681	447.974	0	50	0.480322	0.00178	1.27448e-06
601	-76.071	162.337	0	1433.24	308.868	119.102	1	43	0.239041	0.000487692	3.49187e-07
602	-76.0703	162.326	0	1425.86	111.66	148.65	0	50	0.480322	0.00237914	1.70347e-06
603	-76.0717	162.326	21.3555	1275.4	25.7756	99.8354	0	50	0.480322	0.00328673	2.3533e-06
604	-76.0736	162.339	0	1169.48	220.113	127.079	1	43	0.239041	0.00594935	4.25973e-06
605	-76.0727	162.333	0	1219.24	129.682	28.5989	1	43	0.239041	0.00828536	5.93231e-06
606	-76.0732	162.328	0	1130.18	8.319	16.1865	0	50	0.480322	0.000975373	6.98367e-07
607	-76.076	162.365	40.6322	1129.04	150.899	89.8823	1	43	0.239041	0.00303437	2.17261e-06
608	-76.0739	162.332	0	1080.71	36.9271	64.0613	1	43	0.239041	0.000780296	5.58692e-07
609	-76.0735	162.317	21.3555	1055.92	218.063	268.446	0	50	0.480322	0.00243843	1.74592e-06
610	-76.0742	162.318	17.7813	972.596	232.547	233.848	0	49	0.329447	0.00058522	4.19018e-07
611	-76.0749	162.327	20.8333	938.361	93.9364	14.2224	0	49	0.329447	0.00436468	3.12511e-06
612	-76.0762	162.329	20.8333	818.247	105.023	171.855	0	44	0.185935	0.000292588	2.09493e-07
613	-76.0769	162.338	0	821.069	20.4773	81.5908	0	44	0.185935	0.0127097	9.10017e-06
614	-76.0792	162.366	0	808.861	56.8854	62.6227	1	43	0.0640586	0.0124144	8.88874e-06
615	-76.0783	162.342	0	702.478	51.3115	282.848	0	44	0.185935	0.000780284	5.58683e-07
616	-76.0798	162.36	0	691.357	93.0192	0	0	44	0.185935	0.00295294	2.1143e-06
617	-76.0797	162.34	0	539.736	159.63	445.753	0	44	0.185935	0.000585165	4.18978e-07
618	-76.0818	162.365	0	527.311	121.214	163.452	1	43	0.0640586	0.00228679	1.63734e-06
619	-76.0821	162.368	41.6396	509.342	66.2303	232.899	1	43	0.0640586	0.00317419	2.27272e-06
620	-76.081	162.343	16.1544	438.29	76.8252	361.725	0	44	0.185935	0.000902925	6.46495e-07
621	-76.0825	162.361	22.1913	414.868	186.364	79.5859	1	43	0.0640586	0.000703201	5.03492e-07
622	-76.0825	162.356	22.1913	377.071	85.0775	0	0	44	0.185935	0.000682685	4.88802e-07
623	-76.0835	162.365	22.1913	344.985	165.311	231.374	1	43	0.0640586	0.000390134	2.79336e-07
624	-76.0817	162.342	16.1544	343.575	123.996	359.504	0	44	0.185935	0.00309586	2.21664e-06
625	-76.0835	162.351	22.1913	226.293	71.6768	83.2789	0	44	0.185935	0.00117031	8.37944e-07
626	-76.0842	162.349	22.1913	142.481	155.917	84.9487	0	44	0.185935	0.00352217	2.52188e-06
627	-76.0848	162.353	22.1913	109.676	105.68	0	0	44	0.185935	0.00110173	7.88835e-07
628	-76.0881	162.393	39.9773	144.734	93.1513	1055.03	1	42	0.0226481	0.0138889	9.94443e-06
629	-76.09	162.385	0	0	199.739	928.702	-9999	-9999	-9999	0.0056602	4.0527e-06
630	-76.1415	162.574	0	3445.38	5.4143	3425.01	1	39	0.0905925	0.000769626	5.51052e-07
631	-76.1422	162.573	0	3447.65	55.1967	3418.47	1	39	0.0905925	0.00194927	1.39568e-06
632	-76.1422	162.566	0	3272.31	19.9077	3248.9	1	39	0.0905925	0.00253498	1.81505e-06
633	-76.1432	162.57	0	3396.06	119.215	3362.78	1	39	0.0905925	0.00253797	1.81719e-06
634	-76.1423	162.557	0	3042.17	33.3754	2998.57	1	39	0.0905925	0.00348333	2.49407e-06
635	-76.1437	162.555	0	3040.12	15.862	3003.02	1	39	0.0905925	0.00214498	1.5358e-06
636	-76.1453	162.557	0	3147.56	179.513	3126.63	1	39	0.0905925	0.00183263	1.31216e-06
637	-76.1023	161.884	6.26811	0	10933.3	9863.16	0	581	7.12898	0.00185294	1.32671e-06
638	-76.112	162.017	13.6041	0	7470.3	7105.7	0	188	3.26386	0.0278243	1.99222e-05
639	-76.1499	162.466	181.361	993.413	1005.81	980.666	1	45	0.0320293	0.00038999	2.79233e-07
640	-76.1132	161.992	13.4219	155.985	8134.03	7249.33	0	254	4.60373	0.0102393	7.33137e-06
641	-76.1463	162.396	46.5459	0	1599.3	824.156	0	45	0.0545439	0.00867747	6.21307e-06
642	-76.1506	162.434	100.222	269.582	1362.62	180.321	1	46	0.081659	0.00282743	2.02444e-06
643	-76.1467	162.375	29.3909	0	2108.24	1385.17	0	47	0.0917179	0.001365	9.77339e-07
644	-76.1472	162.377	29.3909	0	2076.42	1303.82	0	47	0.0917179	0.000584998	4.18859e-07
645	-76.1344	162.207	3.93868	2273.66	3757.4	3362.01	0	66	0.483727	0.0014626	1.04722e-06
646	-76.1529	162.436	179.122	507.174	1567.55	319.371	1	46	0.081659	0.000974965	6.98075e-07
647	-76.1435	161.96	8.48274	69.768	9863.54	5172.18	0	250	4.25966	0.00321769	2.30386e-06
648	-76.1448	161.964	8.80042	221.645	9820.31	5026.61	0	250	4.25966	0.00107255	7.67948e-07
649	-76.157	162.106	11.4189	1940.27	7405.63	1726.75	0	102	1.43109	0.000584991	4.18853e-07
650	-76.1774	162.284	183.882	3228.7	6101.97	1133.83	1	51	0.0871291	0.00146241	1.04709e-06
651	-76.1784	162.295	188.259	3198.09	5982.4	1164.21	1	51	0.0871291	0.000487469	3.49027e-07
652	-76.1778	162.287	183.882	3239.3	6089.96	1175.62	1	51	0.0871291	0.000389975	2.79222e-07
653	-76.1718	162.204	123.332	4222.4	7178.25	195.503	1	51	0.145019	0.000779962	5.58453e-07
654	-76.1776	162.276	172.049	3359.53	6269.47	1154.97	1	51	0.0871291	0.000682458	4.8864e-07
655	-76.1781	162.283	183.882	3314.99	6183.91	1217.81	1	51	0.0871291	0.0015599	1.11689e-06
656	-76.1574	162.006	7.92518	0	9554.97	3350.51	0	217	3.12309	0.000682497	4.88668e-07
657	-76.1784	162.28	185.99	3376.91	6251.65	1273.92	1	51	0.0871291	0.00194987	1.39611e-06
658	-76.1576	162.008	7.92518	0	9518.49	3288.74	0	217	3.12309	0.000487498	3.49049e-07
659	-76.1695	162.178	82.979	3507.69	7275.32	95.2614	1	54	0.684076	0.0423377	3.03138e-05
660	-76.1788	162.279	185.99	3437.61	6312.76	1299.39	1	51	0.0871291	0.00058496	4.18831e-07
661	-76.1585	162.015	8.24582	0	9425.88	3028.14	0	217	3.12309	0.00331497	2.37352e-06
662	-76.1525	161.931	6.85448	0	10972.1	5364.18	0	358	5.34721	0.000390003	2.79242e-07
663	-76.1714	162.175	94.5979	3471.85	7483.03	388.186	1	54	0.684076	0.000682468	4.88647e-07
664	-76.179	162.271	178.164	3554.22	6463.19	1151.28	1	51	0.0871291	0.000389973	2.79221e-07
665	-76.1601	162.023	8.24582	207.25	9344.86	2807.58	0	176	2.4076	0.00126748	9.07516e-07
666	-76.173	162.185	132.868	3761.4	7513.87	469.534	1	54	0.684076	0.00272986	1.95458e-06
667	-76.1739	162.196	145.1	4046.36	7483.66	487.8	1	51	0.145019	0.00116994	8.37675e-07
668	-76.1716	162.17	94.5979	3328.44	7578.77	244.249	1	54	0.684076	0.00575222	4.11859e-06
669	-76.1805	162.279	185.99	3600.75	6450.94	1404.06	1	51	0.0871291	0.00038997	2.79219e-07
670	-76.1792	162.264	178.164	3688.05	6626.27	1013.91	1	51	0.0590591	0.00165738	1.18669e-06
671	-76.1744	162.199	145.1	4144.23	7498.99	483.746	1	51	0.145019	0.00311982	2.23379e-06
672	-76.1551	161.944	6.88977	0	10800.8	4928.17	0	276	4.2188	0.000682499	4.88669e-07
673	-76.172	162.166	94.5979	3243.48	7666.16	190.358	1	54	0.684076	0.00175491	1.25652e-06
674	-76.1786	162.255	165.336	3766.65	6742.14	818.406	1	51	0.0590591	0.00514205	3.68171e-06
675	-76.1734	162.18	132.868	3622.59	7619.21	516.12	1	54	0.684076	0.00516722	3.69973e-06
676	-76.1597	162.003	7.92518	0	9747.18	3268.84	0	217	3.12309	0.00789738	5.65452e-06
677	-76.1789	162.248	165.336	3909.55	6901.28	778.274	1	51	0.0590591	0.000487467	3.49026e-07
678	-76.1554	161.942	6.88977	0	10881.8	4989.28	0	276	4.2188	0.000389998	2.79239e-07
679	-76.1742	162.185	132.868	3764.8	7641.64	615.111	1	54	0.684076	0.000584964	4.18834e-07
680	-76.1796	162.254	165.336	3864.95	6831.56	905.071	1	51	0.0590591	0.000974927	6.98048e-07
681	-76.1799	162.256	178.164	3858.59	6813.89	967.646	1	51	0.0590591	0.000487463	3.49023e-07
682	-76.1741	162.181	132.868	3670.69	7671.64	613.562	1	54	0.684076	0.00155991	1.1169e-06
683	-76.1796	162.251	165.336	3919.48	6895.87	870.353	1	51	0.0590591	0.000487464	3.49025e-07
684	-76.1738	162.173	94.5979	3454.43	7749.1	408.213	1	54	0.684076	0.00116993	8.37671e-07
685	-76.1802	162.255	178.164	3908.69	6862.9	987.945	1	51	0.0590591	0.000389971	2.79219e-07
686	-76.1745	162.175	132.868	3518.92	7785.36	483.4	1	54	0.684076	0.000682459	4.88641e-07
687	-76.1808	162.254	172.983	3978.45	6929.6	1025.12	1	51	0.0590591	0.000584951	4.18825e-07
688	-76.1821	162.265	172.983	3931.14	6822.54	1294.65	1	51	0.0871291	0.000389967	2.79216e-07
689	-76.1755	162.177	157.703	3599.41	7861.37	578.397	1	54	0.684076	0.000584964	4.18834e-07
690	-76.175	162.172	157.703	3454.91	7880.74	425.114	1	54	0.684076	0.000877445	6.28251e-07
691	-76.1647	162.039	6.8968	187.531	9307.6	2212.96	0	176	2.4076	0.00272991	1.95462e-06
692	-76.1744	162.159	127.186	3117.63	7983.03	96.8041	1	54	0.684076	0.000584945	4.1882e-07
693	-76.1801	162.244	174.886	4079.3	7070.73	808.68	1	51	0.0590591	0.00673232	4.82034e-06
694	-76.1562	161.927	5.98002	0	11268.1	5291.63	0	358	5.34721	0.00429123	3.07252e-06
695	-76.1806	162.248	174.886	4064.92	7039.28	909.644	1	51	0.0590591	0.00838434	6.00319e-06
696	-76.1722	162.14	84.3959	2571.12	8059.06	102.581	0	77	1.49475	0.0471861	3.37852e-05
697	-76.1617	161.998	6.27897	0	9978.02	3290.21	0	217	3.12309	0.0139422	9.98259e-06
698	-76.1543	161.94	6.88977	0	10852.2	4739.6	0	358	5.34721	0.242142	0.000173374
699	-76.1762	162.178	157.703	3641.11	7922.76	627.552	1	54	0.684076	0.000389973	2.79221e-07
700	-76.1569	161.929	5.99862	0	11261.9	5246.12	0	358	5.34721	0.000585004	4.18863e-07
701	-76.1806	162.233	177.992	4316.03	7327.92	908.422	1	51	0.0590591	0.00116991	8.37653e-07
702	-76.1736	162.141	84.3959	2623.11	8172.49	57.8107	0	77	1.49475	0.00146237	1.04706e-06
703	-76.1809	162.236	174.886	4279.79	7281.23	927.287	1	51	0.0590591	0.00146238	1.04707e-06
704	-76.1825	162.252	172.983	4160.84	7096.28	1188.3	1	51	0.0590591	0.000389965	2.79215e-07
705	-76.1755	162.162	127.186	3230.06	8048.27	194.43	1	54	0.684076	0.00209898	1.50287e-06
706	-76.1816	162.24	174.886	4277.29	7262.23	994.993	1	51	0.0590591	0.00321723	2.30354e-06
707	-76.1809	162.225	177.992	4488.07	7514.97	994.75	1	52	0.073737	0.000389968	2.79217e-07
708	-76.1814	162.23	177.992	4436.22	7449.03	1003.94	1	53	0.0871291	0.000877426	6.28237e-07
709	-76.1836	162.256	172.983	4192.86	7098.96	1334.76	1	53	0.0871291	0.000487456	3.49018e-07
710	-76.1824	162.237	174.886	4383.31	7366.87	1096.12	1	53	0.0871291	0.000779931	5.58431e-07
711	-76.1814	162.217	180.08	4678.8	7716.57	1108.47	1	52	0.073737	0.000292476	2.09413e-07
712	-76.1822	162.225	177.992	4592.35	7607.93	1126.07	1	53	0.0871291	0.000779932	5.58431e-07
713	-76.1831	162.235	174.886	4489.14	7471.15	1183.72	1	53	0.0871291	0.000487455	3.49018e-07
714	-76.1639	161.993	6.27897	0	10236.3	3340.57	0	237	3.01155	0.0155995	1.11692e-05
715	-76.1788	162.179	157.703	3767.04	8156.45	737.871	1	54	0.530744	0.0037961	2.71801e-06
716	-76.1776	162.161	127.186	3274.41	8263.63	295.658	1	54	0.530744	0.00162043	1.16023e-06
717	-76.1831	162.23	177.992	4562.39	7556.47	1177.72	1	53	0.0871291	0.00097491	6.98036e-07
718	-76.1709	162.07	13.8552	772.005	9130.19	1202.62	0	155	2.33329	0.000974946	6.98061e-07
719	-76.1818	162.211	169.882	4658.83	7864.44	1201.64	1	52	0.073737	0.000487458	3.4902e-07
720	-76.1782	162.163	141.744	3344.08	8292.94	394.387	1	54	0.530744	0.000389958	2.7921e-07
721	-76.1793	162.173	149.028	3622.09	8277.83	648.608	1	54	0.530744	0.00209608	1.5008e-06
722	-76.1824	162.23	177.992	4516.41	7518.07	1006.64	1	53	0.0871291	0.00952061	6.81676e-06
723	-76.1785	162.158	141.744	3215.84	8395.01	354.992	1	54	0.530744	0.00038997	2.79219e-07
724	-76.1692	162.05	7.18013	211.99	9390.23	1600.46	0	155	2.33329	0.0130643	9.35407e-06
725	-76.1824	162.205	169.882	4540.92	8014.51	1297.37	1	52	0.073737	0.000487455	3.49018e-07
726	-76.1783	162.155	141.744	3149.12	8406.08	276.348	1	54	0.530744	0.00498036	3.56594e-06
727	-76.18	162.17	149.028	3580.54	8383.63	670.756	1	54	0.530744	0.000292476	2.09413e-07
728	-76.1849	162.239	183.938	4578.7	7529.31	1349.14	1	53	0.0871291	0.0043117	3.08718e-06
729	-76.1833	162.213	169.882	4766.87	7923.31	1336.19	1	52	0.073737	0.000779927	5.58428e-07
730	-76.1854	162.241	183.938	4586.23	7522.77	1423.67	1	53	0.0871291	0.0020473	1.46586e-06
731	-76.1801	162.168	149.028	3528.65	8414.4	630.976	1	54	0.530744	0.000974918	6.98042e-07
732	-76.1846	162.233	183.938	4644.7	7614.48	1302.41	1	53	0.0871291	0.0047894	3.42921e-06
733	-76.1844	162.222	174.834	4819.94	7820.85	1358.42	1	53	0.0871291	0.00155985	1.11685e-06
734	-76.1719	162.063	8.16943	622.629	9344.77	1221.28	0	155	2.33329	0.0192562	1.37875e-05
735	-76.1789	162.147	107.616	2969.57	8572.36	404.501	1	64	1.69192	0.00116987	8.37627e-07
736	-76.1753	162.098	27.0525	1614.25	8993.27	368.387	0	113	2.39533	0.000584947	4.18822e-07
737	-76.1783	162.137	107.616	2697.95	8652.99	418.808	1	64	1.69192	0.000877405	6.28222e-07
738	-76.183	162.198	169.882	4369.38	8217.5	1412.92	1	52	0.073737	0.000877418	6.28231e-07
739	-76.1806	162.167	149.028	3508.53	8485.78	654.298	1	54	0.530744	0.00136488	9.77258e-07
740	-76.1836	162.216	174.834	4850.43	7882.89	1264.66	1	52	0.073737	0.00486231	3.48142e-06
741	-76.1806	162.163	141.744	3423.19	8527.94	622.398	1	54	0.530744	0.000487442	3.49008e-07
742	-76.1864	162.234	183.938	4789.74	7738.96	1539.19	1	53	0.0871291	0.000682427	4.88618e-07
743	-76.1807	162.158	141.744	3307.24	8599.09	592.319	1	54	0.530744	0.000682417	4.88611e-07
744	-76.1789	162.135	107.616	2648.89	8744.21	489.592	1	64	1.69192	0.00146234	1.04703e-06
745	-76.1858	162.223	174.834	4910.74	7894.59	1516.45	1	53	0.0871291	0.000682431	4.8862e-07
746	-76.1797	162.143	107.616	2899.4	8697.08	498.603	1	64	1.69192	0.00252428	1.80739e-06
747	-76.1812	162.161	141.744	3377.35	8616.84	659.875	1	54	0.530744	0.000389953	2.79206e-07
748	-76.1789	162.131	107.616	2568.39	8791.9	519.131	1	64	1.69192	0.00146234	1.04703e-06
749	-76.1803	162.148	141.744	3026.46	8695.05	551.348	1	54	0.530744	0.000598409	4.28461e-07
750	-76.1798	162.137	107.616	2740.53	8799.24	586.178	1	64	1.69192	0.000487445	3.49011e-07
751	-76.1799	162.14	107.616	2824.96	8763.53	532.493	1	64	1.69192	0.00313951	2.24789e-06
752	-76.1616	161.903	5.29354	0	12099.6	5698.36	0	376	5.03619	0.00458234	3.28096e-06
753	-76.1854	162.205	169.882	4639.44	8229.64	1613.81	1	52	0.073737	0.00107239	7.67832e-07
754	-76.1775	162.1	64.1918	1738.66	9156.89	240.988	0	113	2.39533	0.000389968	2.79217e-07
755	-76.1875	162.219	174.572	5048.62	8115.58	1741.76	1	53	0.0871291	0.000389958	2.7921e-07
756	-76.1777	162.092	33.7078	1553.19	9301.83	359.786	0	113	2.39533	0.00336051	2.40612e-06
757	-76.187	162.207	176.026	4730.24	8313.81	1775.14	1	52	0.073737	0.000584935	4.18813e-07
758	-76.1887	162.224	174.572	5150.09	8103.57	1822.11	1	53	0.0871291	0.00136484	9.77227e-07
759	-76.1876	162.205	176.026	4702.03	8397.86	1857.29	1	52	0.073737	0.000487446	3.49011e-07
760	-76.1698	161.968	4.10648	0	11132.2	3781.09	0	237	3.01155	0.00409475	2.93184e-06
761	-76.1881	162.2	176.026	4590.75	8527.74	1844.01	1	52	0.073737	0.000389954	2.79207e-07
762	-76.189	162.202	176.026	4685.93	8550.06	1969.98	1	54	0.103291	0.000487443	3.49009e-07
763	-76.1897	162.209	174.572	4884.69	8457.51	2028.5	1	54	0.103291	0.00144025	1.03122e-06
764	-76.171	161.966	4.10648	0	11260.2	3821.38	0	248	2.82664	0.00253483	1.81494e-06
765	-76.1902	162.207	178.083	4840.92	8548.34	2016.71	1	54	0.103291	0.00183711	1.31537e-06
766	-76.181	162.087	57.5961	1529.24	9667.02	411.154	0	118	2.49232	0.00406288	2.90902e-06
767	-76.191	162.204	177.77	4794.87	8656.76	1925.7	1	54	0.103291	0.000292464	2.09405e-07
768	-76.175	162.011	5.04774	0	10582	2395.24	0	204	2.38114	0.0656305	4.69915e-05
769	-76.1906	162.187	177.77	4353.21	8968.03	1692.91	1	54	0.103291	0.000389951	2.79205e-07
770	-76.1837	162.092	94.9654	1745.41	9821.68	234.345	0	118	2.49232	0.000682415	4.88609e-07
771	-76.1909	162.183	174.298	4268.34	9064.35	1614.57	1	54	0.103291	0.000487437	3.49005e-07
772	-76.186	162.11	124.45	2282.22	9753.37	266.626	1	78	1.83742	0.000292459	2.09401e-07
773	-76.1739	161.953	4.06183	0	11725.8	3977.47	0	304	3.69058	0.0229107	1.6404e-05
774	-76.1868	162.108	132.021	2258.55	9851.91	246.526	1	78	1.83742	0.000974866	6.98004e-07
775	-76.1874	162.106	132.021	2230.78	9943.93	218.029	1	78	1.83742	0.000389944	2.792e-07
776	-76.1802	161.97	3.46327	0	11778.1	3257.8	0	248	2.82664	0.0518157	3.71e-05
777	-76.2036	162.209	174.305	5347.71	9567.13	1416.27	1	54	0.0226481	0.000756855	5.41908e-07
778	-76.2039	162.207	174.305	5311.82	9628.71	1369.47	1	54	0.0226481	0.000292446	2.09392e-07
779	-76.1884	162.001	5.9217	0	11795.1	2338.14	0	205	2.19138	0.00331455	2.37322e-06
780	-76.1934	162.041	38.4819	796.258	11493.6	1094.52	0	167	2.24111	0.0243581	1.74404e-05
781	-76.208	162.212	172.96	5577.93	9569.37	1181.22	1	54	0.0226481	0.000389923	2.79185e-07
782	-76.2066	162.188	175.285	4923.56	10178.9	910.842	1	54	0.286477	0.00038991	2.79176e-07
783	-76.1925	162.004	9.47705	5.26685	12052	2078.15	0	195	1.97065	0.0184205	1.31891e-05
784	-76.2109	162.218	170.166	5832.7	9356.91	1136.6	1	54	0.150571	0.000389919	2.79182e-07
785	-76.2153	162.22	167.858	6062.93	9245.57	1059.6	1	54	0.081659	0.000779822	5.58353e-07
786	-76.2171	162.2	165.129	5657.38	9773.95	534.885	1	54	0.464691	0.00116972	8.37521e-07
787	-76.2183	162.198	165.129	5671.24	9820.02	523.182	1	54	0.464691	0.000877285	6.28136e-07
788	-76.2195	162.195	154.007	5679.34	9882.67	511.479	1	54	0.464691	0.000389902	2.7917e-07
789	-76.2193	162.193	154.007	5625.09	9935.73	457.247	1	54	0.464691	0.000682305	4.88531e-07
790	-76.2192	162.189	154.007	5533.93	10031.2	360.779	1	54	0.464691	0.00048738	3.48964e-07
791	-76.2215	162.211	148.804	6156.36	9448.68	982.304	1	52	0.160146	0.00107223	7.67715e-07
792	-76.2202	162.189	154.007	5580.8	10042.5	363.363	1	54	0.464691	0.00126713	9.07266e-07
793	-76.221	162.187	154.007	5596.18	10079.5	374.022	1	54	0.464691	0.000389902	2.7917e-07
794	-76.2226	162.192	154.007	5792.94	9955.91	541.619	1	54	0.464691	0.000389899	2.79168e-07
795	-76.2222	162.186	154.007	5637.92	10112.4	378.817	1	54	0.464691	0.000389899	2.79167e-07
796	-76.2227	162.19	154.007	5761.93	10004.3	499.092	1	54	0.464691	0.000292425	2.09376e-07
797	-76.2164	162.099	159.576	3492.11	12416.7	1212.09	0	85	1.3438	0.000389906	2.79173e-07
798	-76.2231	162.187	138.782	5716.51	10090.7	420.774	1	54	0.464691	0.000898767	6.43517e-07
799	-76.225	162.2	134.213	6118.39	9746.98	808.596	1	54	0.464691	0.000877259	6.28117e-07
800	-76.2239	162.182	138.782	5679.81	10199.6	344.397	1	54	0.464691	0.000584843	4.18748e-07
801	-76.2251	162.193	138.782	5980.96	9923.6	642.326	1	54	0.464691	0.00132569	9.49193e-07
802	-76.2246	162.186	138.782	5792.13	10111.5	414.765	1	54	0.464691	0.00260049	1.86195e-06
803	-76.2264	162.2	134.213	6219.02	9732.81	885.257	1	54	0.464691	0.000389892	2.79163e-07
804	-76.2252	162.177	138.782	5648.54	10352.3	236.532	1	59	0.961056	0.00105056	7.522e-07
805	-76.2186	162.087	162.042	3484.54	12723.7	1600.58	0	117	1.02887	0.000389901	2.79169e-07
806	-76.2279	162.198	112.251	6270.06	9803.12	826.735	1	59	0.961056	0.000779778	5.58321e-07
807	-76.2284	162.197	112.251	6279.15	9836.83	771.365	1	59	0.961056	0.000584835	4.18742e-07
808	-76.2299	162.184	115.411	6134.91	10179.5	486.41	1	59	0.961056	0.00333006	2.38432e-06
809	-76.1896	161.641	13.269	1319.86	19636.7	11615.1	0	550	4.47963	0.00185217	1.32615e-06
810	-76.1903	161.64	13.269	1233.73	19707	11583.1	0	550	4.47963	0.0065313	4.67641e-06
811	-76.1905	161.635	13.269	1165.55	19842.4	11790	0	550	4.47963	0.000974818	6.9797e-07
812	-76.1981	161.651	11.5418	515.234	19849.5	11306.8	0	449	4.03577	0.00136471	9.77131e-07
813	-76.1984	161.653	8.89299	495.024	19833.6	11279.2	0	449	4.03577	0.000389915	2.79179e-07
814	-76.2036	161.654	7.43835	0	20107.9	11257.3	0	431	4.05748	0.00107225	7.67729e-07
815	-76.2111	161.733	8.78929	0	18824.6	9258.08	0	308	3.11416	0.0053611	3.83855e-06
816	-76.2119	161.735	8.78929	0	18825	9233.86	0	308	3.11416	0.000389898	2.79167e-07
817	-76.2127	161.731	8.78929	0	18967.5	9180.57	0	308	3.11416	0.0350906	2.51249e-05
818	-76.2182	161.792	7.56098	1414.14	18066.1	7778.74	0	223	2.04362	0.0388039	2.77836e-05
819	-76.2232	161.74	3.63194	490.542	19467.8	9314.57	0	256	2.44529	0.0141772	1.01509e-05
820	-76.2358	161.773	5.54455	2113.22	19733.7	9081.88	0	242	2.22725	0.000779719	5.58279e-07
821	-76.236	161.77	5.54455	2098.21	19797.5	9165.14	0	242	2.22725	0.00038986	2.7914e-07
822	-76.2377	161.774	5.54455	2307.73	19849.9	9131.27	0	242	2.22725	0.00392928	2.81336e-06
823	-76.2388	161.772	5.33389	2394.22	19971.7	9250.27	0	242	2.22725	0.00175853	1.2591e-06
824	-76.239	161.766	5.33389	2360.88	20095.9	9403.67	0	242	2.22725	0.000600855	4.30212e-07
825	-76.2398	161.771	5.33389	2486.25	20068.1	8811.5	0	242	2.22725	0.0365215	2.61494e-05
826	-76.2496	161.846	62.9578	4480.06	19217.8	8306.27	0	240	1.90115	0.000292391	2.09352e-07
827	-76.2472	161.852	59.5365	4393.9	19030.6	7766.11	0	212	1.56643	0.0365181	2.61469e-05
828	-76.2507	161.84	62.9578	4458.8	19408.2	8404.12	0	240	1.90115	0.00823598	5.89696e-06
829	-76.2564	161.875	121.637	4557.03	18602.4	7602.4	0	229	1.75803	0.00847904	6.07099e-06
830	-76.252	161.709	4.56247	1565.28	22170.9	11396.9	0	357	3.60217	0.0013099	9.37891e-07
831	-76.2498	161.728	5.42695	2049.4	21647.5	9911.05	0	357	3.60217	0.297454	0.000212977
832	-76.2532	161.731	5.76653	2145.05	21854.1	10820.6	0	317	3.02278	0.0245522	1.75794e-05
833	-76.2522	161.688	4.23463	1031.97	22578.6	11761.4	0	357	3.60217	0.0263038	1.88335e-05
834	-76.2904	162.172	4.59625	86.1433	12717.7	3880.63	0	258	2.80481	0.000682104	4.88387e-07
835	-76.2527	161.676	3.57225	733.01	22853.8	12187	0	409	4.03481	0.00194927	1.39568e-06
836	-76.255	161.666	3.57225	555.294	23224.6	12482.8	0	452	3.78625	0.00545791	3.90786e-06
837	-76.2564	161.681	3.57225	991.168	23027	11483.8	0	452	3.78625	0.139709	0.000100031
838	-76.274	161.828	130.792	3889.32	20246.5	9183.05	0	292	2.19262	0.00146843	1.0514e-06
839	-76.2611	161.656	1.97405	513.419	23867.6	13119.8	0	489	3.34155	0.000779683	5.58253e-07
840	-76.2899	162.018	3.70651	502.154	16241	5629.55	0	408	4.82274	0.00370292	2.65129e-06
841	-76.2619	161.656	1.97405	543.578	23925.4	13077.5	0	489	3.34155	0.0110205	7.89071e-06
842	-76.2909	162.014	6.70416	569.512	16379.7	5796.71	0	408	4.82274	0.00136423	9.76789e-07
843	-76.293	162.008	7.08402	607.115	16624	6092.99	0	408	4.82274	0.000974441	6.977e-07
844	-76.2964	162.001	7.13318	307.269	16962.1	6489.99	0	408	4.82274	0.000584654	4.18612e-07
845	-76.3025	162.006	5.18837	353.838	17145.6	6816.6	0	497	5.35387	0.00803882	5.75579e-06
846	-76.2778	161.668	4.52812	1554.79	24407.3	13373.7	0	474	2.94106	0.000584721	4.1866e-07
847	-76.3009	161.966	7.55185	0	18000.7	7467.81	0	460	5.21925	0.00126673	9.06976e-07
848	-76.3052	161.971	11.9179	0	18100.1	7731.78	0	545	5.66354	0.000389754	2.79064e-07
849	-76.3048	161.963	11.9179	0	18272.4	7809.23	0	545	5.66354	0.0052617	3.76738e-06
850	-76.2871	161.636	16.1411	2132.18	25467.4	14377.2	0	540	2.4207	0.00438525	3.13984e-06
851	-76.2904	161.634	30.2898	2484.15	25610	14464.5	0	529	2.26058	0.026109	1.86941e-05
852	-76.2886	161.568	13.4725	2645.31	27241.6	16185.3	0	591	1.94344	0.00202963	1.45322e-06
853	-76.2932	161.585	21.6567	2977.6	26934.3	15857.7	0	591	1.94344	0.00296009	2.11943e-06
854	-76.2952	161.584	21.6567	3192.03	27012	15956	0	605	1.71627	0.00123774	8.86222e-07
855	-76.3203	161.913	7.91673	74.8369	20229.3	9820.52	0	635	5.95531	0.0475606	3.40534e-05
856	-76.2969	161.585	31.8048	3357.6	27040.8	15969.2	0	579	1.82973	0.00583756	4.17969e-06
857	-76.3092	161.699	108.25	4764.64	24707.8	13735.5	0	499	1.99236	0.0019488	1.39534e-06
858	-76.3877	162.701	39.1882	12891.3	1860.88	1602.1	0	53	0.779917	0.00321459	2.30165e-06
859	-76.3135	161.643	106.781	5039.65	26224.8	15244.5	0	548	1.85357	0.00146159	1.0465e-06
860	-76.3218	161.67	127.056	5022.53	25933.3	15063	0	571	1.72089	0.000389715	2.79036e-07
861	-76.3352	161.851	10.6234	99.3701	22254.7	12215.4	0	658	5.01946	0.00822582	5.88969e-06
862	-76.3221	161.669	127.056	5031.31	25969	15101.2	0	571	1.72089	0.000389715	2.79036e-07
863	-76.323	161.667	127.056	5052.48	26059.5	15133.7	0	571	1.72089	0.00379582	2.71781e-06
864	-76.3887	162.165	2.76688	0	14383.5	13262.8	0	576	5.69533	0.000584442	4.18461e-07
865	-76.3789	161.767	9.19544	545.883	24505.2	17149.2	0	767	3.17118	0.0928952	6.6513e-05
866	-78.3421	163.871	0.576652	568.137	31224.4	11864.2	0	414	2.78729	0.00260979	1.86861e-06
867	-78.3377	163.86	0.228246	740.927	30893.6	11034.9	0	414	2.78729	0.209367	0.000149907
868	-78.3421	163.84	0.95286	162.596	31502.8	11961.6	0	432	3.13041	0.000386638	2.76833e-07
869	-78.3556	163.876	0.548121	952.407	32550	13343.8	0	515	3.50673	0.00260967	1.86853e-06
870	-78.3531	163.856	0.417264	475.998	32462.2	11588.2	0	464	2.96943	2.06108	0.00147574
871	-78.3854	163.818	1.72956	0	36054.1	16624.4	0	736	4.93979	0.00879471	6.29701e-06
872	-78.3891	163.848	1.13396	0	36186.5	16274.5	0	709	4.36305	0.103892	7.43865e-05
873	-78.4074	163.726	1.72839	0	39078.9	19411.2	0	994	4.33134	0.00956724	6.85014e-06
874	-78.4082	163.747	1.11635	0	38970.5	19368.8	0	994	4.33134	0.0201007	1.43921e-05
875	-78.4079	163.721	1.72839	0	39171.4	19532.2	0	994	4.33134	0.0012563	8.99514e-07
876	-68.2564	149.616	0	11335.5	6630.55	11889.4	-9999	-9999	-9999	0.0027	1.9332e-06
877	-68.2873	149.619	0	8280.25	3305.87	8718.05	-9999	-9999	-9999	0.0009	6.444e-07
878	-67.3828	145.651	0	28126	192.407	17065	-9999	-9999	-9999	0.0009	6.444e-07
879	-67.3734	145.595	955.123	30460.4	2755.2	16702.5	1	42	0.107668	0.0009	6.444e-07
880	-67.3859	145.588	952.079	29562.8	2568.19	15323.6	1	40	0.0679444	0.0009	6.444e-07
881	-67.3773	145.537	974.667	31781	4687.22	15320.5	1	45	0.073038	0.0018	1.2888e-06
882	-68.427	149.923	52.2436	1761.85	1872.23	785	0	52	0.416743	0.0009	6.444e-07
883	-68.3505	149.407	0	5968.55	830.829	3188.58	-9999	-9999	-9999	0.000915547	6.55531e-07
884	-68.3539	149.402	0	5612.08	1089.48	2786.22	-9999	-9999	-9999	0.00152588	1.09253e-06
885	-68.3641	149.42	0	4413.38	23.0171	1789.28	-9999	-9999	-9999	0.000406871	2.91319e-07
886	-68.3642	149.419	0	4401.33	43.0565	1754.76	-9999	-9999	-9999	0.000712026	5.09811e-07
887	-68.3656	149.425	0	4241.62	212.093	1724.22	-9999	-9999	-9999	0.00030515	2.18487e-07
888	-68.3696	149.431	0	3809.18	569.914	1445.61	1	34	0.0572958	0.00284799	2.03916e-06
889	-68.3703	149.433	0	3744.38	650.364	1441.51	1	34	0.0572958	0.00030514	2.1848e-07
890	-68.3665	149.414	0	4153.97	0.265785	1449.6	-9999	-9999	-9999	0.000406866	2.91316e-07
891	-68.3749	149.444	185.26	3324.66	1142.42	1210.71	1	36	0.0859436	0.00132223	9.46715e-07
892	-68.3725	149.431	183.683	3490.68	547.182	1167.04	1	34	0.0572958	0.000508558	3.64128e-07
893	-68.3816	149.471	174.37	3147.47	2482.1	1894.73	1	38	0.114591	0.000305115	2.18462e-07
894	-68.3724	149.428	183.683	3483.11	435.817	1118.38	1	34	0.0572958	0.000305135	2.18477e-07
895	-68.3819	149.464	160.766	2972.57	2264.03	1581.45	1	38	0.115483	0.00132216	9.46667e-07
896	-68.3817	149.461	158.126	2935.82	2153.22	1493.49	1	38	0.115483	0.00142387	1.01949e-06
897	-68.3807	149.454	158.126	2869.03	1817.35	1210.82	1	36	0.131671	0.000305118	2.18465e-07
898	-68.3845	149.468	160.766	2814.22	2564.07	1755.49	1	38	0.115483	0.00172895	1.23793e-06
899	-68.3783	149.433	162.826	2853.92	961.855	659.944	1	36	0.131671	0.000406831	2.91291e-07
900	-68.3843	149.461	160.766	2663.9	2275.98	1464.33	1	38	0.115483	0.000203406	1.45638e-07
901	-68.3804	149.439	162.826	2681.68	1292.96	667.122	1	36	0.131671	0.000406825	2.91287e-07
902	-68.3851	149.453	103.319	2419.93	2059	1145.37	1	38	0.115483	0.000406811	2.91277e-07
903	-68.381	149.42	0	2513.27	746.545	113.478	-9999	-9999	-9999	0.00111877	8.0104e-07
904	-68.382	149.421	0	2399.85	876.367	39.1251	-9999	-9999	-9999	0.00233923	1.67489e-06
905	-68.3761	149.377	0	3556.99	456.907	1087.74	-9999	-9999	-9999	0.00101711	7.28248e-07
906	-68.3806	149.378	0	3120.82	297.009	797.936	-9999	-9999	-9999	0.00935709	6.69967e-06
907	-68.3812	149.371	0	3247.35	586.684	1041.22	-9999	-9999	-9999	0.000813656	5.82578e-07
908	-68.3827	149.376	0	2983.1	345.534	773.315	-9999	-9999	-9999	0.00101706	7.28216e-07
909	-68.3802	149.362	0	3582.53	877.039	1063.44	-9999	-9999	-9999	0.00132221	9.467e-07
910	-68.3799	149.369	0	3420.3	677.213	998.961	-9999	-9999	-9999	0.0709923	5.08305e-05
911	-68.3816	149.363	0	3436.19	715.596	918.261	-9999	-9999	-9999	0.000508537	3.64112e-07
912	-68.382	149.368	0	3261.43	574.894	866.987	-9999	-9999	-9999	0.0116963	8.37453e-06
913	-68.3809	149.356	0	3699.57	850.598	992.501	-9999	-9999	-9999	0.000406829	2.9129e-07
914	-68.3823	149.364	0	3347.96	623.404	800.899	-9999	-9999	-9999	0.0077297	5.53446e-06
915	-68.3808	149.352	0	3818.69	897.21	1025	-9999	-9999	-9999	0.000711956	5.09761e-07
916	-68.3824	149.36	0	3463.66	649.73	782.708	-9999	-9999	-9999	0.00386485	2.76723e-06
917	-68.3817	149.354	0	3683.15	772.971	910.59	-9999	-9999	-9999	0.000203415	1.45645e-07
918	-68.3825	149.357	0	3536.44	661.328	808.52	-9999	-9999	-9999	0.000305119	2.18465e-07
919	-68.3808	149.349	0	3913.58	931.19	1067.81	-9999	-9999	-9999	0.000610247	4.36937e-07
920	-68.3836	149.361	0	3350.27	517.309	673.158	-9999	-9999	-9999	0.00325459	2.33029e-06
921	-68.3824	149.354	0	3653.48	711.358	836.865	-9999	-9999	-9999	0.0015256	1.09233e-06
922	-68.3843	149.364	0	3193.63	414.639	594.691	-9999	-9999	-9999	0.00844153	6.04414e-06
923	-68.385	149.365	0	3101.34	320.853	563.148	-9999	-9999	-9999	0.00122046	8.73849e-07
924	-68.3809	149.345	0	4034.07	962.932	1130.6	-9999	-9999	-9999	0.000406833	2.91292e-07
925	-68.3982	149.424	12.7506	586.624	2261.61	433.43	0	22	0.255632	0.000305084	2.1844e-07
926	-68.3814	149.347	0	3952.27	903.985	1054.03	-9999	-9999	-9999	0.00040683	2.9129e-07
927	-68.3852	149.363	0	3149.62	320.497	533.454	-9999	-9999	-9999	0.00040682	2.91283e-07
928	-68.382	149.349	0	3819.41	795.249	929.882	-9999	-9999	-9999	0.000406827	2.91288e-07
929	-68.3986	149.423	12.7506	530.869	2276.71	492.201	0	22	0.255632	0.000305083	2.18439e-07
930	-68.3814	149.343	0	4075.66	914.578	1133.49	-9999	-9999	-9999	0.000406829	2.9129e-07
931	-68.3812	149.342	0	4132.61	948.639	1184.11	-9999	-9999	-9999	0.00040683	2.91291e-07
932	-68.3829	149.349	0	3777.12	708.483	842.01	-9999	-9999	-9999	0.00142389	1.01951e-06
933	-68.3832	149.355	0	3554.3	605.383	708.702	-9999	-9999	-9999	0.0142439	1.01987e-05
934	-68.3834	149.348	0	3757.19	665.688	820.127	-9999	-9999	-9999	0.000406826	2.91287e-07
935	-68.3812	149.338	0	4271.05	949.901	1298.87	-9999	-9999	-9999	0.000203415	1.45645e-07
936	-68.3848	149.356	0	3426.65	425.904	541.047	-9999	-9999	-9999	0.00305115	2.18463e-06
937	-68.3819	149.339	0	4173.42	867.509	1190.59	-9999	-9999	-9999	0.000508537	3.64112e-07
938	-68.3853	149.354	0	3430.43	383.395	509.706	-9999	-9999	-9999	0.000915342	6.55385e-07
939	-68.3859	149.354	0	3390.02	319.719	427.92	-9999	-9999	-9999	0.00284773	2.03897e-06
940	-68.4097	149.452	6.05052	459.396	3994.72	0	1	39	0.380591	0.00172866	1.23772e-06
941	-68.3844	149.333	0	4248.3	624.398	962.263	-9999	-9999	-9999	0.0035597	2.54875e-06
942	-68.3904	149.356	0	3075.59	160.54	62.1522	-9999	-9999	-9999	0.000305104	2.18455e-07
943	-68.3854	149.333	0	4154	501.993	872.421	-9999	-9999	-9999	0.000813641	5.82567e-07
944	-68.3843	149.342	0	3929.82	604.533	650.323	-9999	-9999	-9999	0.155508	0.000111344
945	-68.3877	149.342	0	3737.88	229.923	703.18	-9999	-9999	-9999	0.000915332	6.55378e-07
946	-68.3905	149.354	0	3114.5	160.429	99.0519	-9999	-9999	-9999	0.000305103	2.18454e-07
947	-68.3892	149.346	0	3484.35	33.117	474.643	-9999	-9999	-9999	0.000203405	1.45638e-07
948	-68.3907	149.351	0	3241.93	122.002	200.734	-9999	-9999	-9999	0.00305104	2.18454e-06
949	-68.391	149.346	0	3373.25	170.844	359.811	-9999	-9999	-9999	0.000305104	2.18455e-07
950	-68.3902	149.339	0	3679.54	53.2043	491.745	-9999	-9999	-9999	0.00498339	3.56811e-06
951	-68.3914	149.343	0	3488.37	192.818	465.041	-9999	-9999	-9999	0.000711906	5.09725e-07
952	-68.4335	149.535	19.1502	4236.57	8342.59	458.245	1	54	1.60393	0.00061001	4.36767e-07
953	-68.3914	149.34	0	3567.68	177.438	433.81	-9999	-9999	-9999	0.000711907	5.09725e-07
954	-68.444	149.582	21.546	1989.04	10514.7	426.522	1	46	2.20027	0.000508304	3.63945e-07
955	-68.455	149.634	34.7859	460.693	10822.4	466.122	0	91	2.64646	0.00630242	4.51253e-06
956	-68.4529	149.623	34.7331	438.536	11072.6	12.9984	0	91	2.64646	0.000813229	5.82272e-07
957	-68.3919	149.342	0	3487.19	242.094	396.368	-9999	-9999	-9999	0.00132211	9.46629e-07
958	-68.4371	149.547	6.49842	3589.26	8984.58	353.222	1	45	1.78288	0.00243998	1.74703e-06
959	-68.4709	149.704	7.35398	369.641	9708.38	339.657	1	46	2.54814	0.00345575	2.47432e-06
960	-68.4578	149.644	12.9916	383.068	10689.8	550.528	0	92	2.68873	0.0201267	1.44107e-05
961	-68.4718	149.707	7.35398	354.711	9682.95	323.491	1	46	2.51939	0.00213442	1.52825e-06
962	-68.4612	149.658	21.289	341.196	10460.2	159.804	0	92	2.68873	0.00670872	4.80345e-06
963	-68.4457	149.585	10.7751	1782.4	10727.8	309.248	1	46	2.20027	0.000203318	1.45576e-07
964	-68.3917	149.337	0	3658.36	200.364	292.472	-9999	-9999	-9999	0.00610205	4.36907e-06
965	-68.4655	149.674	14.6462	261.085	10230.4	223.343	1	46	2.68538	0.00487892	3.4933e-06
966	-68.4668	149.678	14.6462	236.819	10168.2	212.089	1	46	2.68538	0.00325258	2.32885e-06
967	-68.4395	149.551	6.02179	3307.62	9283.77	95	1	45	1.78288	0.0410593	2.93985e-05
968	-68.3831	149.267	0	5251.9	1244.88	2595.74	-9999	-9999	-9999	0.00213587	1.52928e-06
969	-68.3829	149.264	0	5169.79	1295.83	2744.72	-9999	-9999	-9999	0.000305125	2.18469e-07
970	-67.5673	145.845	0	8337.72	104.803	1136.09	1	50	0.0791065	0.000408753	2.92667e-07
971	-68.3834	149.263	0	5083.57	1272.65	2782.15	-9999	-9999	-9999	0.000203415	1.45645e-07
972	-68.3895	149.291	0	5457.35	591.328	1425.44	-9999	-9999	-9999	0.000305109	2.18458e-07
973	-68.3833	149.261	0	5037.36	1303.31	2838.46	-9999	-9999	-9999	0.000203416	1.45646e-07
974	-68.3825	149.257	0	4934.21	1379.77	3034.73	-9999	-9999	-9999	0.000610253	4.36941e-07
975	-68.3831	149.259	0	4977.43	1327.43	2880.83	-9999	-9999	-9999	0.00447516	3.20421e-06
976	-68.3838	149.257	0	4841.43	1239.42	2944.22	-9999	-9999	-9999	0.00129677	9.2849e-07
977	-68.3836	149.254	0	4752.37	1231.98	3093.2	-9999	-9999	-9999	0.00040683	2.9129e-07
978	-68.3843	149.256	0	4780.79	1179.26	2945.3	-9999	-9999	-9999	0.00284781	2.03903e-06
979	-67.5679	145.829	0	8980.84	254.568	1107.04	1	50	0.0648544	0.00224814	1.60967e-06
980	-68.4792	149.681	4.59325	0	11044.8	907.459	0	135	4.06209	0.00020327	1.45541e-07
981	-67.5698	145.832	0	8779.35	32.0339	1029.58	1	50	0.0648544	0.00132843	9.51155e-07
982	-68.3871	149.249	0	4371.36	804.296	3010	-9999	-9999	-9999	0.00569552	4.07799e-06
983	-67.5687	145.82	0	9333.95	153.218	827.709	1	51	0.129709	0.00306564	2.195e-06
984	-68.3857	149.235	0	4009.86	886.819	3574.46	-9999	-9999	-9999	0.00264438	1.89337e-06
985	-67.5632	145.795	0	10520	412.634	733.454	1	51	0.0865384	0.0014307	1.02438e-06
986	-67.5698	145.807	0	9823.49	249.871	422.117	1	51	0.129709	0.00122626	8.77999e-07
987	-67.5632	145.78	0	11148.8	88.7026	674.914	1	51	0.0865384	0.000408777	2.92684e-07
988	-68.3854	149.215	0	3414.01	1003.45	4372.31	-9999	-9999	-9999	0.000610245	4.36935e-07
989	-68.3841	149.206	0	3317.48	1003.54	4467.29	-9999	-9999	-9999	0.000406834	2.91293e-07
990	-67.5654	145.784	0	10896.7	1.88018	390.708	1	51	0.0865384	0.000919728	6.58526e-07
991	-67.5702	145.805	0	9919.32	342.507	265	1	51	0.129709	0.0171	1.22436e-05
992	-67.5682	145.782	0	10909.1	315.821	75	1	52	0.184828	0.0144	1.03104e-05
993	-68.3868	149.199	0	2904.33	680.886	4022.46	-9999	-9999	-9999	0.00478022	3.42264e-06
994	-67.5681	145.773	0	11283.1	498.739	437.293	1	52	0.184828	0.00122629	8.78023e-07
995	-67.5715	145.77	0	11334	890.32	342.696	1	52	0.184828	0.000408753	2.92667e-07
996	-68.3864	149.169	0	2293.45	754.106	3283.89	-9999	-9999	-9999	0.000203416	1.45646e-07
997	-68.3872	149.162	0	2071.96	738.193	3015.5	-9999	-9999	-9999	0.00640755	4.58781e-06
998	-68.3907	149.16	0	1699.91	398.331	2688.61	-9999	-9999	-9999	0.00020341	1.45642e-07
999	-68.3921	149.156	0	1474.44	326.11	2457.59	-9999	-9999	-9999	0.000406816	2.9128e-07
1000	-68.3927	149.135	0	1261.58	438.153	1936.84	-9999	-9999	-9999	0.00132215	9.46658e-07
1001	-68.3924	149.132	0	1309.29	481.851	1913.02	-9999	-9999	-9999	0.00101704	7.28203e-07
1002	-68.3934	149.132	0	1206.76	380.02	1828.3	-9999	-9999	-9999	0.000203407	1.45639e-07
1003	-68.3945	149.122	0	1269.57	397.219	1504.96	-9999	-9999	-9999	0.00122043	8.73831e-07
1004	-68.4029	149.158	0	472.664	818.048	1573.33	-9999	-9999	-9999	0.00111866	8.00962e-07
1005	-68.3968	149.114	0	1326.72	411.686	1150.81	-9999	-9999	-9999	0.000508507	3.64091e-07
1006	-68.3952	149.114	0	1423.52	520.773	1240.14	-9999	-9999	-9999	0.0603096	4.31817e-05
1007	-68.3972	149.115	0	1270.51	356.089	1109.07	-9999	-9999	-9999	0.00172892	1.23791e-06
1008	-68.3959	149.108	0	1590.72	655.464	1223.37	-9999	-9999	-9999	0.000711915	5.09731e-07
1009	-68.4	149.121	0	901.939	26.8998	933.848	-9999	-9999	-9999	0.00111869	8.00985e-07
1010	-68.3999	149.117	0	1027.67	80.3186	880.309	-9999	-9999	-9999	0.0002034	1.45634e-07
1011	-68.4004	149.119	0	931.916	7.21859	845.255	-9999	-9999	-9999	0.00223738	1.60196e-06
1012	-67.5127	145.444	0	26687.7	1760.23	205	1	36	0.352318	0.013384	9.58291e-06
1013	-67.5148	145.449	0	26375.8	1978.56	571.77	1	36	0.352318	0.00143138	1.02487e-06
1014	-67.5143	145.447	0	26481	1932.94	491.235	1	36	0.352318	0.000204485	1.46411e-07
1015	-68.3996	149.113	0	1185.1	223.231	847.792	-9999	-9999	-9999	0.000203399	1.45634e-07
1016	-67.5105	145.433	0	27217.5	1543.82	131.034	0	40	0.272718	0.00184041	1.31773e-06
1017	-67.5102	145.428	0	27398.8	1541.53	200.529	0	40	0.272718	0.00173817	1.24453e-06
1018	-67.5174	145.454	0	26095.8	2256.94	703.233	1	36	0.352318	0.00173807	1.24446e-06
1019	-68.4007	149.112	0	1168.21	145.473	710.451	-9999	-9999	-9999	0.000915293	6.55349e-07
1020	-68.4003	149.107	0	1346.46	299.058	717.664	-9999	-9999	-9999	0.00162719	1.16506e-06
1021	-67.5119	145.43	0	27254.5	1717.09	185	0	40	0.272718	0.0135568	9.70665e-06
1022	-67.5178	145.45	0	26222.6	2314.35	594.267	1	36	0.352318	0.000204478	1.46406e-07
1023	-68.399	149.098	0	1745.92	644.832	914.272	-9999	-9999	-9999	0.0014238	1.01944e-06
1024	-67.513	145.437	0	26944.6	1807.93	0	1	36	0.352318	0.0492966	3.52964e-05
1025	-68.4012	149.105	0	1367.93	262.522	626.189	-9999	-9999	-9999	0.000508495	3.64082e-07
1026	-68.3976	149.089	0	2163.31	1023.31	1256.29	-9999	-9999	-9999	0.000406806	2.91273e-07
1027	-68.3996	149.097	0	1750.95	637.197	883.185	-9999	-9999	-9999	0.000711898	5.09719e-07
1028	-67.5082	145.415	0	28006.9	1339.28	0	-9999	-9999	-9999	0.0940924	6.73701e-05
1029	-68.4029	149.111	0	1055.36	29.9693	445.294	-9999	-9999	-9999	0.0039662	2.8398e-06
1030	-67.5219	145.461	0	25647.7	2701.95	436.385	1	34	0.326161	0.00603192	4.31886e-06
1031	-67.5166	145.444	0	26515.4	2199.95	315.959	1	36	0.352318	0.0453268	3.2454e-05
1032	-68.4017	149.104	0	1400.88	284.246	563.562	-9999	-9999	-9999	0.00122038	8.73793e-07
1033	-67.5086	145.409	0	28246.3	1385.56	175	-9999	-9999	-9999	0.009	6.444e-06
1034	-68.403	149.108	0	1183.28	63.8535	416.759	-9999	-9999	-9999	0.000406789	2.91261e-07
1035	-68.401	149.098	0	1632.64	483.595	704.717	-9999	-9999	-9999	0.00274588	1.96605e-06
1036	-68.4008	149.096	0	1737.96	569.222	789.983	-9999	-9999	-9999	0.00152549	1.09225e-06
1037	-68.4008	149.094	0	1781.49	603.828	831.179	-9999	-9999	-9999	0.000305098	2.1845e-07
1038	-68.4033	149.106	0	1230.32	103.845	384.27	-9999	-9999	-9999	0.000915275	6.55337e-07
1039	-68.4007	149.093	0	1832.05	650.553	874.74	-9999	-9999	-9999	0.000203399	1.45633e-07
1040	-68.3978	149.101	0	1731.8	684.031	818.861	-9999	-9999	-9999	0.196082	0.000140395
1041	-67.5105	145.413	0	28017	1602.54	0	0	40	0.272718	0.0135	9.666e-06
1042	-68.403	149.103	0	1351.27	190.54	437.247	-9999	-9999	-9999	0.00152546	1.09223e-06
1043	-67.509	145.403	0	28463.5	1409.18	260.875	-9999	-9999	-9999	0.00081798	5.85674e-07
1044	-68.4019	149.093	0	1773.02	574.913	781.121	-9999	-9999	-9999	0.000406795	2.91265e-07
1045	-68.3999	149.081	0	2131.78	1068.96	1158.99	-9999	-9999	-9999	0.000406801	2.9127e-07
1046	-68.4026	149.095	0	1662.94	461.434	638.507	-9999	-9999	-9999	0.00244075	1.74758e-06
1047	-68.3993	149.078	0	2112.99	1212.27	1193.98	-9999	-9999	-9999	0.000305102	2.18453e-07
1048	-68.4042	149.103	0	1271.2	79.6009	295.724	-9999	-9999	-9999	0.00345769	2.4757e-06
1049	-68.4038	149.099	0	1438.2	239.738	428.988	-9999	-9999	-9999	0.00132206	9.46595e-07
1050	-68.3998	149.078	0	2079.35	1163.98	1132.69	-9999	-9999	-9999	0.00147466	1.05585e-06
1051	-68.4051	149.101	0	1287.42	74.1116	282.124	-9999	-9999	-9999	0.000203393	1.45629e-07
1052	-68.4045	149.098	0	1441.73	222.739	419.912	-9999	-9999	-9999	0.00101697	7.28148e-07
1053	-68.4056	149.102	0	1243.8	23.8258	214.116	-9999	-9999	-9999	0.00193222	1.38347e-06
1054	-67.5105	145.398	0	28640.9	1563.79	0	0	48	0.289681	0.000408987	2.92835e-07
1055	-68.4048	149.1	0	1353.18	136.994	312.136	-9999	-9999	-9999	0.00477973	3.42229e-06
1056	-68.4008	149.08	0	2016.48	1041.16	1010.22	-9999	-9999	-9999	0.00803426	5.75253e-06
1057	-68.405	149.094	0	1565.15	305.436	548.278	-9999	-9999	-9999	0.000813573	5.82518e-07
1058	-68.4004	149.073	0	1900.95	1274.75	1034.86	-9999	-9999	-9999	0.0014238	1.01944e-06
1059	-68.4009	149.075	0	1891.92	1187.19	938.713	-9999	-9999	-9999	0.00630537	4.51464e-06
1060	-68.4068	149.098	0	1293.55	32.3084	277.905	-9999	-9999	-9999	0.00081356	5.82509e-07
1061	-68.3953	149.045	0	1988.66	2186.47	1992.79	-9999	-9999	-9999	0.00081363	5.82559e-07
1062	-67.5074	145.396	0	28818	1211.37	0	-9999	-9999	-9999	0.18246	0.000130642
1063	-67.5028	145.36	0	30473	338.209	725.255	-9999	-9999	-9999	0.00848703	6.07672e-06
1064	-67.5084	145.382	0	29374.1	1188.99	75	-9999	-9999	-9999	0.0234372	1.6781e-05
1065	-68.4015	149.069	0	1716.39	1220.45	940.677	-9999	-9999	-9999	0.00111869	8.00982e-07
1066	-68.4262	149.183	0	1121.29	3625.21	1874.97	-9999	-9999	-9999	0.00386386	2.76652e-06
1067	-67.5067	145.375	0	29708.4	927.835	375	-9999	-9999	-9999	0.054	3.8664e-05
1068	-68.439	149.252	0	4151.27	4905.46	780.382	-9999	-9999	-9999	0.152268	0.000109024
1069	-68.4055	149.086	0	1684.1	508.488	668.66	-9999	-9999	-9999	0.000711873	5.09701e-07
1070	-68.4061	149.088	0	1678.56	391.675	658.596	-9999	-9999	-9999	0.00111865	8.00956e-07
1071	-68.4271	149.184	0	1126.08	3722.44	1883.65	-9999	-9999	-9999	0.000813438	5.82422e-07
1072	-68.4389	149.239	0	3613.65	4979.95	1357.54	-9999	-9999	-9999	0.0131302	9.40126e-06
1073	-68.4064	149.087	0	1622.51	398.319	605.828	-9999	-9999	-9999	0.000610174	4.36884e-07
1074	-67.5045	145.361	0	30376.2	533.735	583.143	-9999	-9999	-9999	0.00879369	6.29628e-06
1075	-67.5064	145.366	0	30109.2	775.772	570.56	-9999	-9999	-9999	0.00112476	8.05327e-07
1076	-68.4064	149.081	0	1488.74	551.535	477.53	-9999	-9999	-9999	0.000203391	1.45628e-07
1077	-67.5081	145.371	0	29817.4	1022.39	465	-9999	-9999	-9999	0.0162602	1.16423e-05
1078	-68.4069	149.083	0	1476.2	476.374	464.997	-9999	-9999	-9999	0.00020339	1.45627e-07
1079	-67.5046	145.357	0	30544.7	482.244	463.096	-9999	-9999	-9999	0.00562387	4.02669e-06
1080	-68.3987	149.044	0	1612.89	1839.48	1735.4	-9999	-9999	-9999	0.000813612	5.82546e-07
1081	-68.4054	149.073	0	1425.03	759.321	489.951	-9999	-9999	-9999	0.000711876	5.09703e-07
1082	-67.5106	145.376	0	29513.4	1361.79	204.267	-9999	-9999	-9999	0.00235168	1.68381e-06
1083	-68.403	149.08	0	1802.21	885.197	560.711	-9999	-9999	-9999	0.261454	0.000187201
1084	-67.505	145.353	0	30655.5	498.67	379.382	-9999	-9999	-9999	0.00327207	2.3428e-06
1085	-67.5066	145.359	0	30365.7	731.308	373.12	-9999	-9999	-9999	0.00444791	3.1847e-06
1086	-68.395	149.024	0	2132.02	2536.06	2623.12	-9999	-9999	-9999	0.00162727	1.16512e-06
1087	-68.4276	149.173	0	668.497	3653.38	1427.89	-9999	-9999	-9999	0.00610078	4.36816e-06
1088	-67.5077	145.362	0	30216.2	886.336	338.408	-9999	-9999	-9999	0.00449899	3.22128e-06
1089	-67.5107	145.372	0	29686.6	1310.43	335.338	-9999	-9999	-9999	0.000511236	3.66045e-07
1090	-68.4022	149.056	0	1364.86	1328.09	1103.13	-9999	-9999	-9999	0.00264417	1.89322e-06
1091	-68.4446	149.246	0	4135.32	5569.81	854.29	-9999	-9999	-9999	0.000813335	5.82348e-07
1092	-67.509	145.365	0	30058.5	1064.07	280	-9999	-9999	-9999	0.00654393	4.68545e-06
1093	-68.4057	149.07	0	1326.4	777.035	380.831	-9999	-9999	-9999	0.00650856	4.66013e-06
1094	-68.4084	149.077	0	1217.57	378.815	198.155	-9999	-9999	-9999	0.000813552	5.82503e-07
1095	-68.4012	149.043	0	1326.43	1587.65	1581.85	-9999	-9999	-9999	0.000203399	1.45634e-07
1096	-68.4053	149.066	0	1294.15	856.406	465.648	-9999	-9999	-9999	0.0120104	8.59943e-06
1097	-68.4015	149.044	0	1298.56	1537.1	1517.29	-9999	-9999	-9999	0.000406798	2.91267e-07
1098	-68.4063	149.065	0	1165.19	752.937	413.312	-9999	-9999	-9999	0.00521192	3.73174e-06
1099	-68.4023	149.044	0	1203.93	1451.9	1424.39	-9999	-9999	-9999	0.00213568	1.52915e-06
1100	-68.4018	149.04	0	1246.74	1566.55	1628.95	-9999	-9999	-9999	0.000711897	5.09718e-07
1101	-68.4047	149.051	0	1021.15	1105.6	1091.54	-9999	-9999	-9999	0.000203395	1.45631e-07
1102	-68.4027	149.042	0	1153.87	1456.8	1536.29	-9999	-9999	-9999	0.000406794	2.91265e-07
1103	-68.4025	149.041	0	1171.65	1491.05	1581.08	-9999	-9999	-9999	0.000406797	2.91266e-07
1104	-68.4071	149.061	0	1005.97	739.77	582.516	-9999	-9999	-9999	0.000406782	2.91256e-07
1105	-68.4107	149.075	0	945.605	186.665	40.4531	0	31	0.769258	0.000406772	2.91249e-07
1106	-68.4043	149.046	0	992.302	1222.51	1288.28	-9999	-9999	-9999	0.000915279	6.5534e-07
1107	-68.4026	149.036	0	1177.73	1567.13	1733.56	-9999	-9999	-9999	0.000203398	1.45633e-07
1108	-67.543	145.476	37.2939	24405.9	4979.31	346.274	1	40	0.439739	0.000204442	1.4638e-07
1109	-68.4034	149.044	0	1075.47	1344.14	1332.09	-9999	-9999	-9999	0.0139523	9.98983e-06
1110	-68.4025	149.034	0	1200.06	1602.43	1789.86	-9999	-9999	-9999	0.000915291	6.55348e-07
1111	-68.3994	149.02	0	1733.85	2126.29	2486.64	-9999	-9999	-9999	0.000406806	2.91273e-07
1112	-68.4091	149.063	0	849.428	498.229	397.377	-9999	-9999	-9999	0.000406777	2.91252e-07
1113	-68.4049	149.043	0	911.438	1199.16	1348.63	-9999	-9999	-9999	0.000203396	1.45631e-07
1114	-68.3992	149.018	0	1815.22	2193.26	2548.41	-9999	-9999	-9999	0.00223744	1.602e-06
1115	-68.4437	149.219	0	3135.24	5505.43	1149.91	-9999	-9999	-9999	0.00579507	4.14927e-06
1116	-68.4098	149.063	0	785.408	438.724	367.551	-9999	-9999	-9999	0.000406774	2.9125e-07
1117	-68.4033	149.033	0	1122.92	1527.48	1799.91	-9999	-9999	-9999	0.000610191	4.36897e-07
1118	-68.4046	149.056	0	1143.48	1059.82	709.019	-9999	-9999	-9999	0.120766	8.64681e-05
1119	-68.4112	149.067	0	733.505	231.096	152.948	-9999	-9999	-9999	0.000305078	2.18436e-07
1120	-67.5076	145.338	0	31200.9	866.339	105	0	48	0.334239	0.0162	1.15992e-05
1121	-68.4066	149.044	0	734.416	1011.78	1202.33	-9999	-9999	-9999	0.00111866	8.00959e-07
1122	-68.4108	149.063	0	682.856	335.098	324.313	-9999	-9999	-9999	0.00030508	2.18437e-07
1123	-68.4047	149.036	0	941.013	1344	1557.42	-9999	-9999	-9999	0.00518657	3.71359e-06
1124	-68.4065	149.043	0	729.813	1045.47	1256.15	-9999	-9999	-9999	0.00111866	8.00961e-07
1125	-68.4038	149.03	0	1119.73	1521.53	1877.21	-9999	-9999	-9999	0.00172887	1.23787e-06
1126	-68.4085	149.054	0	712.828	663.597	668.986	-9999	-9999	-9999	0.0112881	8.08229e-06
1127	-68.4081	149.049	0	659.256	772.06	926.477	-9999	-9999	-9999	0.0020339	1.45627e-06
1128	-68.4015	149.018	0	1598.34	1953.03	2453.97	-9999	-9999	-9999	0.000813599	5.82537e-07
1129	-68.4057	149.041	0	818.61	1179.34	1246.09	-9999	-9999	-9999	0.015763	1.12863e-05
1130	-68.4049	149.033	0	953.473	1357.38	1715.37	-9999	-9999	-9999	0.000711882	5.09707e-07
1131	-68.4056	149.035	0	849.151	1253.69	1589.89	-9999	-9999	-9999	0.000610185	4.36893e-07
1132	-68.4054	149.034	0	890.244	1294.43	1660.13	-9999	-9999	-9999	0.000610183	4.36891e-07
1133	-68.4063	149.037	0	754.26	1155.46	1478.35	-9999	-9999	-9999	0.000406785	2.91258e-07
1134	-68.4114	149.06	0	557.457	289.66	393.142	-9999	-9999	-9999	0.000813541	5.82496e-07
1135	-68.4094	149.05	0	554.806	620.047	826.939	-9999	-9999	-9999	0.000915247	6.55317e-07
1136	-68.4061	149.035	0	806.409	1210.84	1587.94	-9999	-9999	-9999	0.000406787	2.91259e-07
1137	-68.4089	149.046	0	514.804	745.83	1009.25	-9999	-9999	-9999	0.000406777	2.91253e-07
1138	-68.4059	149.033	0	852.155	1254.67	1675.13	-9999	-9999	-9999	0.000203393	1.4563e-07
1139	-68.4092	149.046	0	481.179	728.862	1009.78	-9999	-9999	-9999	0.000508472	3.64066e-07
1140	-68.4081	149.042	0	550.029	895.695	1065.02	-9999	-9999	-9999	0.0161695	1.15774e-05
1141	-68.412	149.054	0	383.158	292.225	555.153	-9999	-9999	-9999	0.000203385	1.45623e-07
1142	-68.4071	149.034	0	701.996	1104.95	1462.99	-9999	-9999	-9999	0.0135764	9.72071e-06
1143	-68.4093	149.037	0	425.069	829.592	1297.8	-9999	-9999	-9999	0.000610167	4.36879e-07
1144	-68.4099	149.038	0	356.215	760.709	1251.03	-9999	-9999	-9999	0.000406775	2.91251e-07
1145	-68.4136	149.054	0	223.471	136.934	473.618	-9999	-9999	-9999	0.000305073	2.18432e-07
1146	-68.4479	149.208	0	2990	5991.86	1010.27	-9999	-9999	-9999	0.0009	6.444e-07
1147	-68.4125	149.048	0	198.085	365.028	731.105	-9999	-9999	-9999	0.00340669	2.43919e-06
1148	-68.4133	149.05	0	166.084	248.317	631.039	-9999	-9999	-9999	0.000203382	1.45622e-07
1149	-68.4132	149.048	0	140.484	277.401	673.395	-9999	-9999	-9999	0.000915224	6.553e-07
1150	-68.4113	149.04	0	186.863	590.454	1084.78	-9999	-9999	-9999	0.0014237	1.01937e-06
1151	-68.4468	149.2	0	2630	5882.27	1115	-9999	-9999	-9999	0.0009	6.444e-07
1152	-68.4075	149.021	0	1003.2	1270.96	1980.26	-9999	-9999	-9999	0.00050848	3.64071e-07
1153	-68.4471	149.201	0	2660	5922.22	1085	-9999	-9999	-9999	0.0009	6.444e-07
1154	-68.4101	149.034	0	402.541	791.46	1278.55	-9999	-9999	-9999	0.00902026	6.4585e-06
1155	-68.4067	149.015	0	1245.93	1451.68	2226.81	-9999	-9999	-9999	0.000813572	5.82517e-07
1156	-68.414	149.048	0	58.7827	195.929	655.039	-9999	-9999	-9999	0.000406764	2.91243e-07
1157	-68.4113	149.036	0	243.631	630.849	1211.84	-9999	-9999	-9999	0.00147455	1.05578e-06
1158	-68.4065	149.014	0	1308.5	1499.1	2283.11	-9999	-9999	-9999	0.00101697	7.2815e-07
1159	-68.4538	149.233	0	4183.26	6639.5	25	-9999	-9999	-9999	0.0255201	1.82724e-05
1160	-68.4074	149.018	0	1114.08	1331.88	2089.85	-9999	-9999	-9999	0.00142374	1.0194e-06
1161	-68.4482	149.205	0	2872.18	6031.68	980.991	-9999	-9999	-9999	0.025671	1.83804e-05
1162	-68.4343	149.14	0	0	3395	13.4259	-9999	-9999	-9999	0.00447374	3.2032e-06
1163	-68.4117	149.038	0	172.008	569.018	1094.3	-9999	-9999	-9999	0.0050338	3.6042e-06
1164	-68.4145	149.048	0	7.9564	136.925	619.213	-9999	-9999	-9999	0.000610143	4.36862e-07
1165	-68.4552	149.232	0	4243.9	6790.94	0	0	145	1.54929	0.000813281	5.8231e-07
1166	-68.4067	149.011	0	1387.72	1529.89	2348.4	-9999	-9999	-9999	0.00152545	1.09222e-06
1167	-68.4062	149.008	0	1529.38	1645.52	2441.06	-9999	-9999	-9999	0.00701709	5.02424e-06
1168	-68.412	149.031	0	394.003	648.65	1362.38	-9999	-9999	-9999	0.00203386	1.45624e-06
1169	-68.4551	149.226	0	4015.14	6776.35	0	0	145	1.54929	0.00345645	2.47482e-06
1170	-68.414	149.037	0	46.4787	359.156	1007.82	-9999	-9999	-9999	0.00132199	9.46543e-07
1171	-68.4449	149.229	0	3530.04	5629.77	0	-9999	-9999	-9999	0.676722	0.000484533
1172	-68.4566	149.231	0	4303.15	6948.5	128.585	0	145	1.54929	0.00193152	1.38297e-06
1173	-68.4081	149.011	0	1308.49	1399.37	2240.92	-9999	-9999	-9999	0.00650852	4.6601e-06
1174	-68.4136	149.034	0	193.127	432.958	1179.18	-9999	-9999	-9999	0.000406766	2.91244e-07
1175	-68.4146	149.038	0	0	278.369	938.64	-9999	-9999	-9999	0.00162705	1.16497e-06
1176	-68.4092	149.015	0	1129.15	1221.51	2082.6	-9999	-9999	-9999	0.00376271	2.6941e-06
1177	-68.4074	149.006	0	1540.46	1568.21	2446.16	-9999	-9999	-9999	0.00437294	3.13102e-06
1178	-68.4084	149.009	0	1376.72	1412.01	2365.51	-9999	-9999	-9999	0.000203391	1.45628e-07
1179	-68.455	149.221	0	3845.39	6773.19	117.349	-9999	-9999	-9999	0.00182989	1.3102e-06
1180	-68.4142	149.035	0	104.673	353.75	1056.71	-9999	-9999	-9999	0.00172875	1.23778e-06
1181	-68.4137	149.032	0	238.482	444.038	1224.54	-9999	-9999	-9999	0.000406767	2.91245e-07
1182	-68.4098	149.013	0	1153.64	1198.33	2142.43	-9999	-9999	-9999	0.000203389	1.45627e-07
1183	-68.4168	149.043	0	0	4.98191	671.799	-9999	-9999	-9999	0.000610136	4.36857e-07
1184	-68.4081	149.003	0	1621.58	1583.02	2607.64	-9999	-9999	-9999	0.000406784	2.91257e-07
1185	-68.4136	149.027	0	434.285	547.201	1421.84	-9999	-9999	-9999	0.000305075	2.18434e-07
1186	-68.4127	149.022	0	659.653	731.417	1642.98	-9999	-9999	-9999	0.000610154	4.3687e-07
1187	-68.41	149.01	0	1249.08	1233.79	2233.14	-9999	-9999	-9999	0.000610167	4.3688e-07
1188	-68.4561	149.219	0	3821.75	6891.68	164.314	-9999	-9999	-9999	0.000406639	2.91153e-07
1189	-68.4503	149.202	0	2905.03	6266.85	602.169	-9999	-9999	-9999	0.0598062	4.28212e-05
1190	-68.4552	149.214	0	3592.36	6806.95	366.006	-9999	-9999	-9999	0.00304981	2.18367e-06
1191	-68.4582	149.226	0	4217.16	7126.44	181.702	0	145	1.54929	0.00294809	2.11083e-06
1192	-68.4568	149.217	0	3786.52	6973.77	202.271	-9999	-9999	-9999	0.000203319	1.45576e-07
1193	-68.4549	149.205	0	3272	6778.55	393.937	-9999	-9999	-9999	0.00498137	3.56666e-06
1194	-68.4158	149.025	0	366.507	361.374	1349.83	-9999	-9999	-9999	0.000610141	4.36861e-07
1195	-68.4151	149.02	0	580.047	525.678	1563.02	-9999	-9999	-9999	0.000508455	3.64054e-07
1196	-68.4496	149.179	0	2026.02	5733.92	339.424	-9999	-9999	-9999	0.00304995	2.18376e-06
1197	-68.4155	149.019	0	597.428	505.559	1583.49	-9999	-9999	-9999	0.000406762	2.91242e-07
1198	-68.4154	149.018	0	656.46	547.508	1645.25	-9999	-9999	-9999	0.000203381	1.45621e-07
1199	-68.4103	148.997	0	1699.03	1477.88	2567.03	-9999	-9999	-9999	0.0126254	9.03977e-06
1200	-68.4112	148.999	0	1574.58	1344.43	2540.2	-9999	-9999	-9999	0.00203387	1.45625e-06
1201	-68.4097	148.99	0	1961.82	1658.44	2952.11	-9999	-9999	-9999	0.000203389	1.45627e-07
1202	-68.4104	148.994	0	1805.11	1534.69	2781.27	-9999	-9999	-9999	0.00071186	5.09692e-07
1203	-68.4158	149.018	0	619.08	502.385	1606.43	-9999	-9999	-9999	0.000508452	3.64052e-07
1204	-68.413	149.013	0	962.836	879.164	1840.28	-9999	-9999	-9999	0.0331212	2.37148e-05
1205	-68.41	148.992	0	1882.15	1596.5	2862.46	-9999	-9999	-9999	0.00111864	8.00947e-07
1206	-68.4155	149.016	0	718.755	584.787	1702.08	-9999	-9999	-9999	0.000610143	4.36862e-07
1207	-68.4164	149.022	0	451.445	373.048	1409.65	-9999	-9999	-9999	0.00315239	2.25711e-06
1208	-68.4158	149.017	0	674.193	538.352	1660.25	-9999	-9999	-9999	0.000406762	2.91242e-07
1209	-68.4129	149.003	0	1331.63	1101.17	2309.18	-9999	-9999	-9999	0.00122031	8.73743e-07
1210	-68.4166	149.017	0	626.635	472.06	1591.07	-9999	-9999	-9999	0.00447436	3.20364e-06
1211	-68.4158	149.011	0	866.771	668.738	1841.14	-9999	-9999	-9999	0.00162705	1.16497e-06
1212	-68.4122	148.995	0	1653.85	1325.64	2604.07	-9999	-9999	-9999	0.00310165	2.22078e-06
1213	-68.4139	149.003	0	1279.38	1005.67	2242.99	-9999	-9999	-9999	0.00233892	1.67466e-06
1214	-68.4137	149	0	1398.2	1088.19	2386.99	-9999	-9999	-9999	0.000203385	1.45623e-07
1215	-68.4177	149.019	0	501.693	337.56	1483.06	-9999	-9999	-9999	0.00101689	7.28095e-07
1216	-68.4111	148.988	0	1963.21	1543.35	2949.27	-9999	-9999	-9999	0.000406777	2.91252e-07
1217	-67.3376	144.636	535.095	15907.5	9394.19	7525.37	1	48	0.0405142	0.0009	6.444e-07
1218	-68.4149	149.004	0	1166.32	870.682	2149.45	-9999	-9999	-9999	0.00081353	5.82487e-07
1219	-68.4149	149.007	0	1081.49	829.172	2025.91	-9999	-9999	-9999	0.00508456	3.64055e-06
1220	-68.4164	149.013	0	784.157	597.15	1726.07	-9999	-9999	-9999	0.00737253	5.27873e-06
1221	-68.4173	149.015	0	658.315	484.954	1612.59	-9999	-9999	-9999	0.00467771	3.34924e-06
1222	-68.4154	149.005	0	1117.85	812.284	2102.68	-9999	-9999	-9999	0.000813526	5.82484e-07
1223	-68.4169	149.01	0	849.195	569.769	1834.25	-9999	-9999	-9999	0.000508448	3.64049e-07
1224	-68.418	149.013	0	693.854	419.559	1678.41	-9999	-9999	-9999	0.000711823	5.09665e-07
1225	-68.4154	149	0	1280.62	905.457	2260.62	-9999	-9999	-9999	0.000610146	4.36865e-07
1226	-68.4125	148.989	0	1833.68	1378.73	2755.13	-9999	-9999	-9999	0.00874561	6.26185e-06
1227	-68.4176	149.01	0	806.117	493.182	1773.54	-9999	-9999	-9999	0.00315237	2.2571e-06
1228	-68.414	148.99	0	1729.12	1214.87	2706.41	-9999	-9999	-9999	0.000508459	3.64056e-07
1229	-68.4163	149	0	1233.79	817.077	2219.85	-9999	-9999	-9999	0.000406761	2.91241e-07
1230	-68.4189	149.015	0	543.625	299.974	1469.28	-9999	-9999	-9999	0.0157617	1.12854e-05
1231	-68.4188	149.011	0	699.671	353.72	1688.47	-9999	-9999	-9999	0.000406754	2.91236e-07
1232	-68.4171	149.007	0	957.513	611.838	1896.02	-9999	-9999	-9999	0.00844024	6.04321e-06
1233	-68.4186	149.007	0	851.617	469.034	1834.94	-9999	-9999	-9999	0.000610133	4.36855e-07
1234	-68.4179	149.004	0	1002.77	590.371	1988.83	-9999	-9999	-9999	0.000406758	2.91239e-07
1235	-68.4197	149.011	0	651.929	272.957	1633.75	-9999	-9999	-9999	0.000610128	4.36851e-07
1236	-68.419	149.008	0	798.958	413.355	1776.17	-9999	-9999	-9999	0.00152533	1.09214e-06
1237	-68.4203	149.013	0	549.438	171.41	1511.27	-9999	-9999	-9999	0.00122025	8.73699e-07
1238	-68.4195	149.009	0	746.079	354.155	1726.4	-9999	-9999	-9999	0.00101688	7.28086e-07
1239	-68.4082	148.957	0	3224.51	2479.13	3865.08	-9999	-9999	-9999	0.00162715	1.16504e-06
1240	-68.4182	149.003	0	1033.88	576.529	2014.77	-9999	-9999	-9999	0.00106773	7.64498e-07
1241	-68.4178	149.001	0	1132.06	651.255	2104.42	-9999	-9999	-9999	0.00101689	7.28095e-07
1242	-68.4186	149.004	0	981.412	528.571	1967.47	-9999	-9999	-9999	0.000406755	2.91236e-07
1243	-68.4145	148.982	0	1975.26	1323.21	2964.05	-9999	-9999	-9999	0.000203383	1.45622e-07
1244	-68.4172	148.994	0	1385.11	811.539	2373.9	-9999	-9999	-9999	0.00020338	1.4562e-07
1245	-68.4192	149.003	0	978.697	478.36	1963.05	-9999	-9999	-9999	0.000711818	5.09662e-07
1246	-68.42	149.006	0	823.781	352.821	1812.16	-9999	-9999	-9999	0.000305064	2.18426e-07
1247	-68.4209	149.01	0	623.161	190.619	1583.09	-9999	-9999	-9999	0.00264386	1.89301e-06
1248	-68.415	148.983	0	1921.16	1257.42	2886.4	-9999	-9999	-9999	0.00203383	1.45622e-06
1249	-68.4203	149.007	0	756.418	292.417	1684.74	-9999	-9999	-9999	0.0124567	8.91901e-06
1250	-68.4184	148.993	0	1349.78	704.407	2314.24	-9999	-9999	-9999	0.00111858	8.00903e-07
1251	-68.4219	149.013	0	465.52	34.2555	1322.08	-9999	-9999	-9999	0.0270486	1.93668e-05
1252	-68.4209	149.004	0	830.066	273.258	1816.74	-9999	-9999	-9999	0.000406749	2.91232e-07
1253	-68.4222	149.007	0	634.702	103.393	1602.14	-9999	-9999	-9999	0.00183035	1.31053e-06
1254	-68.4235	149.013	0	365.903	129.489	1311.83	-9999	-9999	-9999	0.00376236	2.69385e-06
1255	-68.4238	149.012	0	396.013	129.062	1382.07	-9999	-9999	-9999	0.00040674	2.91226e-07
1256	-68.4198	148.997	0	1147.07	504.263	2009.46	-9999	-9999	-9999	0.0313852	2.24718e-05
1257	-68.4207	148.998	0	1067.33	395.351	2053.39	-9999	-9999	-9999	0.00040675	2.91233e-07
1258	-68.4163	148.975	0	2119.58	1305.51	3077.85	-9999	-9999	-9999	0.00142367	1.01935e-06
1259	-68.4214	148.999	0	978.104	300.082	1942.38	-9999	-9999	-9999	0.00213542	1.52896e-06
1260	-68.4223	149.005	0	723.886	129.132	1637.08	-9999	-9999	-9999	0.00905008	6.47986e-06
1261	-68.4222	149.001	0	861.466	191.62	1850.26	-9999	-9999	-9999	0.000203373	1.45615e-07
1262	-68.4162	148.973	0	2209.86	1375.71	3141.48	-9999	-9999	-9999	0.000406764	2.91243e-07
1263	-68.4257	149.016	0	139.87	401.549	1112.23	-9999	-9999	-9999	0.00101684	7.28055e-07
1264	-68.4209	148.993	0	1219.17	471.487	2177.98	-9999	-9999	-9999	0.00132194	9.46506e-07
1265	-68.416	148.968	0	2376.01	1492.91	3176.39	-9999	-9999	-9999	0.000610147	4.36865e-07
1266	-68.4231	148.998	0	919.604	161.303	1905.66	-9999	-9999	-9999	0.000406743	2.91228e-07
1267	-68.4255	149.009	0	392.8	254.773	1315.53	-9999	-9999	-9999	0.00467747	3.34907e-06
1268	-68.4255	149.006	0	482.645	226.674	1464.47	-9999	-9999	-9999	0.000610104	4.36835e-07
1269	-68.4242	148.999	0	811.595	31.8286	1797.65	-9999	-9999	-9999	0.00040674	2.91226e-07
1270	-68.4248	149.004	0	591.724	127.121	1526.23	-9999	-9999	-9999	0.008145	5.83182e-06
1271	-68.4069	148.921	0	3987.12	1712.31	3948.12	-9999	-9999	-9999	0.00559339	4.00487e-06
1272	-68.4262	149.007	0	428.552	300.005	1409.23	-9999	-9999	-9999	0.000508419	3.64028e-07
1273	-68.4214	148.989	0	1346.25	521.506	2197.55	-9999	-9999	-9999	0.0316399	2.26542e-05
1274	-68.4076	148.922	0	3909.27	1656.74	3891.63	-9999	-9999	-9999	0.00111867	8.00969e-07
1275	-68.4258	149.003	0	578.293	197.319	1563.64	-9999	-9999	-9999	0.000406734	2.91222e-07
1276	-68.4276	149.012	0	169.985	520.762	1146.81	-9999	-9999	-9999	0.000711778	5.09633e-07
1277	-68.4243	148.996	0	902.473	82.5515	1885.36	-9999	-9999	-9999	0.00061011	4.36839e-07
1278	-68.4292	149.017	0	58.6902	768.852	861.977	-9999	-9999	-9999	0.000508407	3.6402e-07
1279	-68.4283	149.016	0	13.7983	646.172	939.628	-9999	-9999	-9999	0.00777262	5.5652e-06
1280	-68.4296	149.018	0	87.0118	820.756	817.681	-9999	-9999	-9999	0.000406724	2.91214e-07
1281	-68.4087	148.923	0	3775.78	1594.12	3764.34	-9999	-9999	-9999	0.000508483	3.64074e-07
1282	-68.4261	149.001	0	629.843	198.991	1592.58	-9999	-9999	-9999	0.000915155	6.55251e-07
1283	-68.4092	148.924	0	3707	1566.98	3700.91	-9999	-9999	-9999	0.000203392	1.45629e-07
1284	-68.4258	148.999	0	715.878	131.695	1690.7	-9999	-9999	-9999	0.000711787	5.0964e-07
1285	-68.4209	148.977	0	1807.83	845.536	2571.92	-9999	-9999	-9999	0.000813503	5.82468e-07
1286	-68.4293	149.013	0	160.382	713.822	1014.44	-9999	-9999	-9999	0.000203363	1.45608e-07
1287	-68.4198	148.969	0	2137.21	1146.1	2738.59	-9999	-9999	-9999	0.00732157	5.24224e-06
1288	-68.4183	148.961	0	2499.33	1494.67	2813.86	-9999	-9999	-9999	0.0014745	1.05574e-06
1289	-68.4263	148.998	0	771.013	136.393	1717.69	-9999	-9999	-9999	0.00162694	1.16489e-06
1290	-68.4311	149.017	43.8415	240.451	965.572	747.084	-9999	-9999	-9999	0.000711761	5.09621e-07
1291	-68.4316	149.019	43.8415	263.883	1037.76	655.492	-9999	-9999	-9999	0.0015252	1.09204e-06
1292	-68.4283	149.003	0	498.575	452.705	1354.15	-9999	-9999	-9999	0.00711775	5.09631e-06
1293	-68.4316	149.015	0	329.307	989.554	795.961	-9999	-9999	-9999	0.00020336	1.45606e-07
1294	-68.4181	148.956	0	2697.06	1514.89	2732.22	-9999	-9999	-9999	0.010787	7.72352e-06
1295	-68.4274	148.996	0	801.132	212.36	1716.27	-9999	-9999	-9999	0.000203366	1.4561e-07
1296	-68.432	149.017	43.8415	330.251	1056.66	700.843	-9999	-9999	-9999	0.000813438	5.82422e-07
1297	-68.4198	148.961	0	2427.46	1361.58	2673.59	-9999	-9999	-9999	0.000406755	2.91236e-07
1298	-68.4203	148.963	0	2333.57	1270.35	2653.17	-9999	-9999	-9999	0.000203377	1.45618e-07
1299	-68.4295	149.004	0	487.867	584.878	1313.91	-9999	-9999	-9999	0.000203364	1.45608e-07
1300	-68.4265	148.991	0	1021.19	2.91345	1879.23	-9999	-9999	-9999	0.00264377	1.89294e-06
1301	-68.4327	149.017	0	402.36	1126.71	674.015	-9999	-9999	-9999	0.000406716	2.91209e-07
1302	-68.4194	148.956	0	2644.19	1394.71	2612.7	-9999	-9999	-9999	0.00589796	4.22294e-06
1303	-68.4243	148.977	0	1669.77	589.391	2139.09	-9999	-9999	-9999	0.0153084	1.09608e-05
1304	-68.4234	148.971	0	1903.06	804.954	2304.35	-9999	-9999	-9999	0.0144	1.03104e-05
1305	-68.4291	148.996	0	794.045	353.371	1570.49	-9999	-9999	-9999	0.00610091	4.36825e-06
1306	-68.4305	149.005	0	516.121	689.711	1115.2	-9999	-9999	-9999	0.0270471	1.93657e-05
1307	-68.4272	148.986	0	1239.22	103.196	1801.99	-9999	-9999	-9999	0.00203366	1.4561e-06
1308	-68.4205	148.954	0	2515.99	1256.99	2497.77	-9999	-9999	-9999	0.00101688	7.28088e-07
1309	-68.4279	148.99	0	1072.79	58.5962	1667.08	-9999	-9999	-9999	0.00447404	3.20341e-06
1310	-68.421	148.958	0	2502.24	1278.34	2453.86	-9999	-9999	-9999	0.00670659	4.80192e-06
1311	-68.4271	148.984	0	1328.41	161.706	1830.4	-9999	-9999	-9999	0.00152525	1.09208e-06
1312	-68.421	148.954	0	2453.27	1208.21	2440.45	-9999	-9999	-9999	0.00040675	2.91233e-07
1313	-68.4228	148.961	0	2327.41	1098.64	2364.57	-9999	-9999	-9999	0.000406747	2.91231e-07
1314	-68.4271	148.98	0	1462.03	263.094	1852.07	-9999	-9999	-9999	0.0012202	8.73664e-07
1315	-68.4246	148.969	0	1981.88	747.423	2285.62	-9999	-9999	-9999	0.000610112	4.3684e-07
1316	-68.4331	149.007	0	664.371	968.371	1004.88	-9999	-9999	-9999	0.00122014	8.73624e-07
1317	-68.4298	148.992	0	1008.94	265.619	1506.67	-9999	-9999	-9999	0.00254204	1.8201e-06
1318	-68.4246	148.966	0	2070.79	812.252	2289.15	-9999	-9999	-9999	0.000508426	3.64033e-07
1319	-68.4307	148.994	0	938.468	401.809	1425.02	-9999	-9999	-9999	0.000508404	3.64017e-07
1320	-68.4275	148.978	0	1544.65	269.021	1851.92	-9999	-9999	-9999	0.000406731	2.9122e-07
1321	-68.429	148.984	0	1304.56	11.214	1628.97	-9999	-9999	-9999	0.000711775	5.09631e-07
1322	-68.4309	148.992	0	1032.22	365.751	1396.86	-9999	-9999	-9999	0.000406723	2.91213e-07
1323	-68.4285	148.98	0	1462.2	137.849	1689.89	-9999	-9999	-9999	0.00193197	1.38329e-06
1324	-68.4302	148.987	0	1190.72	177.78	1487.51	-9999	-9999	-9999	0.000406724	2.91215e-07
1325	-68.4246	148.962	0	2196.72	894.139	2182.96	-9999	-9999	-9999	0.000406741	2.91227e-07
1326	-68.4297	148.984	0	1314.11	56.8432	1540.31	-9999	-9999	-9999	0.00122018	8.73647e-07
1327	-68.436	149.013	0	623.805	1397.94	589.642	-9999	-9999	-9999	0.00193186	1.38321e-06
1328	-68.4253	148.963	0	2154.05	827.53	2142.82	-9999	-9999	-9999	0.00020337	1.45613e-07
1329	-68.4258	148.965	0	2111.39	733.733	2140.73	-9999	-9999	-9999	0.000406737	2.91224e-07
1330	-68.4349	149.008	0	821.135	1137.71	856.108	-9999	-9999	-9999	0.00315201	2.25684e-06
1331	-68.4324	148.995	0	981.406	572.523	1239.58	-9999	-9999	-9999	0.000406718	2.9121e-07
1332	-68.4358	149.01	0	762.771	1272.86	742.106	-9999	-9999	-9999	0.00101677	7.28009e-07
1333	-68.4202	148.938	0	2438.99	939.131	2424.18	-9999	-9999	-9999	0.00101689	7.28092e-07
1334	-68.4329	148.999	0	860.862	728.76	1124.28	-9999	-9999	-9999	0.0192681	1.3796e-05
1335	-68.4358	149.008	0	809.042	1236.61	787.456	-9999	-9999	-9999	0.00111845	8.00807e-07
1336	-68.4264	148.964	0	2085.94	683.764	2070.5	-9999	-9999	-9999	0.00071179	5.09641e-07
1337	-68.4273	148.968	0	1954.15	512.902	2019.25	-9999	-9999	-9999	0.000203367	1.45611e-07
1338	-68.4223	148.946	0	2233.19	862.211	2221.32	-9999	-9999	-9999	0.000711813	5.09658e-07
1339	-68.4364	149.01	0	710.686	1336.89	683.869	-9999	-9999	-9999	0.0017285	1.23761e-06
1340	-68.4318	148.989	0	1160.45	378.074	1263.46	-9999	-9999	-9999	0.0030504	2.18409e-06
1341	-68.4306	148.982	0	1421.77	104.744	1476.37	-9999	-9999	-9999	0.000813448	5.82429e-07
1342	-68.4106	148.891	0	3889.77	732.688	3855.05	-9999	-9999	-9999	0.00213562	1.5291e-06
1343	-68.431	148.982	0	1427.28	156.569	1424.95	-9999	-9999	-9999	0.000711766	5.09624e-07
1344	-68.4359	149.002	0	976.091	1075.16	962.215	-9999	-9999	-9999	0.00040671	2.91204e-07
1345	-68.4374	149.009	0	691.691	1389.31	674.508	-9999	-9999	-9999	0.000813408	5.824e-07
1346	-68.4343	148.995	0	1044.95	744.374	993.777	-9999	-9999	-9999	0.00691412	4.95051e-06
1347	-68.4323	148.983	0	1289.43	300.928	1278.55	-9999	-9999	-9999	0.00020336	1.45605e-07
1348	-68.4368	149.004	0	895.72	1203.92	808.976	-9999	-9999	-9999	0.0065073	4.65922e-06
1349	-68.4244	148.947	0	2013.26	744.55	1986.56	-9999	-9999	-9999	0.00152529	1.09211e-06
1350	-68.2366	148.116	1008.39	40233.9	1245.55	20506.1	-9999	-9999	-9999	0.0009	6.444e-07
1351	-68.4242	148.946	0	2019.06	706.136	2002.12	-9999	-9999	-9999	0.000610117	4.36843e-07
1352	-68.433	148.985	0	1199.92	398.317	1188.31	-9999	-9999	-9999	0.000406718	2.9121e-07
1353	-68.4309	148.976	0	1532.8	10.3744	1497.22	-9999	-9999	-9999	0.00172858	1.23766e-06
1354	-68.4175	148.914	0	2901.1	573.407	2885.57	-9999	-9999	-9999	0.000813528	5.82486e-07
1355	-68.4132	148.895	0	3585.24	559.473	3561.99	-9999	-9999	-9999	0.00122033	8.73755e-07
1356	-68.4292	148.966	0	1843.49	356.719	1823.81	-9999	-9999	-9999	0.000813458	5.82436e-07
1357	-68.4246	148.957	0	2112.73	874.425	1828.05	-9999	-9999	-9999	0.0945726	6.7714e-05
1358	-68.4346	148.99	0	987.875	658.079	971.036	-9999	-9999	-9999	0.00061007	4.3681e-07
1359	-68.4361	148.996	0	854.745	924.506	832.466	-9999	-9999	-9999	0.00101677	7.28009e-07
1360	-68.4337	148.984	0	1129.5	437.273	1114.42	-9999	-9999	-9999	0.000508395	3.64011e-07
1361	-68.4125	148.888	0	3702.35	480.344	3690.25	-9999	-9999	-9999	0.000610169	4.36881e-07
1362	-68.4229	148.935	0	2137.55	607.914	2127.41	-9999	-9999	-9999	0.000406747	2.91231e-07
1363	-68.4296	148.965	0	1782.25	334.032	1771.04	-9999	-9999	-9999	0.000406726	2.91216e-07
1364	-68.4325	148.978	0	1338.01	183.904	1311.87	-9999	-9999	-9999	0.0010168	7.28027e-07
1365	-68.4354	148.992	0	901.005	776.228	861.572	-9999	-9999	-9999	0.00488052	3.49446e-06
1366	-68.4278	148.956	0	1765.6	517.333	1725.43	-9999	-9999	-9999	0.00233872	1.67452e-06
1367	-68.4285	148.957	0	1724.19	443.135	1710.37	-9999	-9999	-9999	0.00040673	2.91218e-07
1368	-68.4269	148.949	0	1759.3	668.143	1738.94	-9999	-9999	-9999	0.000508421	3.64029e-07
1369	-68.434	148.981	0	1131.18	395.165	1109.46	-9999	-9999	-9999	0.000915105	6.55215e-07
1370	-68.4372	148.997	0	752.357	1061.08	675.265	-9999	-9999	-9999	0.00437208	3.13041e-06
1371	-68.4275	148.95	0	1710.07	595.476	1701.78	-9999	-9999	-9999	0.000203367	1.45611e-07
1372	-68.4262	148.943	0	1783.51	487.283	1772.69	-9999	-9999	-9999	0.00020337	1.45613e-07
1373	-68.4364	148.989	0	795.11	789.817	780.511	-9999	-9999	-9999	0.00111845	8.00809e-07
1374	-68.4371	148.989	0	717.913	867.081	678.925	-9999	-9999	-9999	0.00162682	1.16481e-06
1375	-68.431	148.96	0	1553.24	197.504	1534.56	-9999	-9999	-9999	0.000610088	4.36823e-07
1376	-68.4347	148.977	0	1129.04	390.915	1076.29	-9999	-9999	-9999	0.00406713	2.91206e-06
1377	-68.4267	148.942	0	1720.85	416.591	1654.82	-9999	-9999	-9999	0.00457579	3.27627e-06
1378	-68.438	148.991	0	606.246	995.92	587.944	-9999	-9999	-9999	0.000813407	5.824e-07
1379	-68.4325	148.964	0	1492.06	43.7448	1478.12	-9999	-9999	-9999	0.000406721	2.91212e-07
1380	-68.4277	148.943	0	1609.18	411.535	1590.54	-9999	-9999	-9999	0.000711785	5.09638e-07
1381	-68.4384	148.989	0	568.816	994.378	558.453	-9999	-9999	-9999	0.000203352	1.456e-07
1382	-68.4322	148.962	0	1472.2	79.7237	1440.34	-9999	-9999	-9999	0.00162689	1.16485e-06
1383	-68.4381	148.988	0	603.816	943.282	592.13	-9999	-9999	-9999	0.000711732	5.096e-07
1384	-68.4148	148.882	0	3504.24	137.085	3479.34	-9999	-9999	-9999	0.0014237	1.01937e-06
1385	-68.4297	148.949	0	1453.1	363.883	1430.02	-9999	-9999	-9999	0.000915139	6.5524e-07
1386	-68.4359	148.975	0	1060.48	476.236	1046.03	-9999	-9999	-9999	0.000305032	2.18403e-07
1387	-68.4147	148.879	0	3545.17	99.4121	3532.82	-9999	-9999	-9999	0.000406772	2.91249e-07
1388	-68.4341	148.965	0	1362.13	133.627	1344.54	-9999	-9999	-9999	0.000711753	5.09615e-07
1389	-68.4293	148.944	0	1444.46	459.369	1402.55	-9999	-9999	-9999	0.00437235	3.1306e-06
1390	-68.432	148.955	0	1350.13	53.9969	1331.95	-9999	-9999	-9999	0.000610083	4.36819e-07
1391	-68.4274	148.936	0	1629.19	170.036	1563.07	-9999	-9999	-9999	0.00982479	7.03455e-06
1392	-68.4392	148.987	0	501.12	1027.16	487.565	-9999	-9999	-9999	0.00061005	4.36796e-07
1393	-68.4328	148.959	0	1345.14	18.0867	1320.86	-9999	-9999	-9999	0.00142352	1.01924e-06
1394	-68.4418	148.998	0	311.703	1515.43	301.997	-9999	-9999	-9999	0.000203346	1.45596e-07
1395	-68.4379	148.98	0	762.01	766.915	752.232	-9999	-9999	-9999	0.000203352	1.456e-07
1396	-68.4285	148.94	0	1508.48	306.367	1419.42	-9999	-9999	-9999	0.0112868	8.08136e-06
1397	-68.4306	148.949	0	1358.54	268.838	1298.93	-9999	-9999	-9999	0.00681266	4.87787e-06
1398	-68.4376	148.978	0	834.188	705.162	811.482	-9999	-9999	-9999	0.000610059	4.36802e-07
1399	-68.4324	148.954	0	1284.92	38.7344	1273.71	-9999	-9999	-9999	0.000203361	1.45606e-07
1400	-68.4328	148.956	0	1294.94	38.663	1269.14	-9999	-9999	-9999	0.00193192	1.38325e-06
1401	-68.4142	148.871	0	3699.81	104.208	3676.51	-9999	-9999	-9999	0.000813551	5.82503e-07
1402	-68.4296	148.941	0	1386.98	337.387	1374.99	-9999	-9999	-9999	0.000508413	3.64024e-07
1403	-68.4357	148.968	0	1267.55	346.255	1246.8	-9999	-9999	-9999	0.000915099	6.55211e-07
1404	-68.4167	148.886	0	3258.01	24.8399	3098.44	-9999	-9999	-9999	0.0331516	2.37365e-05
1405	-68.4362	148.966	0	1183.33	365.144	1166.15	-9999	-9999	-9999	0.000813419	5.82408e-07
1406	-68.4336	148.954	0	1178.78	97.7237	1166.08	-9999	-9999	-9999	0.000406719	2.91211e-07
1407	-68.4341	148.959	0	1219.9	163.567	1153.93	-9999	-9999	-9999	0.0125574	8.99107e-06
1408	-68.4322	148.949	0	1203.08	83.9818	1156	-9999	-9999	-9999	0.00345714	2.47531e-06
1409	-68.4443	149.002	0	155.375	1825.07	141.434	-9999	-9999	-9999	0.000406686	2.91187e-07
1410	-68.4457	149.008	0	150.651	2103.65	134.222	-9999	-9999	-9999	0.000508353	3.63981e-07
1411	-68.429	148.934	0	1456	44.1367	1411.46	-9999	-9999	-9999	0.008338	5.97001e-06
1412	-68.4151	148.87	0	3626.6	20.3311	3592.75	-9999	-9999	-9999	0.00142371	1.01937e-06
1413	-68.4154	148.872	0	3563.03	31.7973	3527.12	-9999	-9999	-9999	0.00315248	2.25718e-06
1414	-68.4404	148.985	0	419.348	1104.53	402.643	-9999	-9999	-9999	0.00172846	1.23758e-06
1415	-67.929	146.793	0	685.423	200.618	309.121	0	72	0.332238	0.00117958	8.4458e-07
1416	-68.433	148.95	0	1138.09	10.1762	1113.73	-9999	-9999	-9999	0.00111848	8.00833e-07
1417	-68.4329	148.952	0	1192.43	5.19824	1094.95	-9999	-9999	-9999	0.0118966	8.51794e-06
1418	-68.4372	148.967	0	1103.08	491.322	1077.93	-9999	-9999	-9999	0.00162683	1.16481e-06
1419	-68.4147	148.866	0	3726.71	73.8028	3627.99	-9999	-9999	-9999	0.00111863	8.00938e-07
1420	-68.431	148.941	0	1232.93	274.047	1157.58	-9999	-9999	-9999	0.00775321	5.5513e-06
1421	-68.4307	148.938	0	1252.32	181.969	1231.62	-9999	-9999	-9999	0.000813453	5.82432e-07
1422	-68.432	148.942	0	1131.79	166.221	1111.01	-9999	-9999	-9999	0.00142353	1.01925e-06
1423	-68.4199	148.887	0	2890.53	233.648	2872.98	-9999	-9999	-9999	0.000711827	5.09668e-07
1424	-68.4164	148.871	0	3480.92	118.823	3468.87	-9999	-9999	-9999	0.000305078	2.18436e-07
1425	-68.4217	148.895	0	2636.96	276.692	2607.83	-9999	-9999	-9999	0.00142364	1.01933e-06
1426	-68.4407	148.98	0	516.414	1064.33	506.284	-9999	-9999	-9999	0.000203349	1.45598e-07
1427	-68.4419	148.985	0	295.55	1258.41	282.498	-9999	-9999	-9999	0.000406695	2.91193e-07
1428	-68.4176	148.873	0	3320.12	271.851	3311.84	-9999	-9999	-9999	0.000203383	1.45622e-07
1429	-68.4179	148.875	0	3256.46	291.22	3240.18	-9999	-9999	-9999	0.000813528	5.82486e-07
1430	-68.4361	148.956	0	971.72	385.31	956.28	-9999	-9999	-9999	0.000711746	5.0961e-07
1431	-68.4232	148.898	0	2450.84	353.618	2440.43	-9999	-9999	-9999	0.000203375	1.45616e-07
1432	-68.4419	148.981	0	422.291	1195.5	408.35	-9999	-9999	-9999	0.000406693	2.91192e-07
1433	-68.4334	148.947	0	1048.68	10.4379	935.215	-9999	-9999	-9999	0.0322005	2.30556e-05
1434	-68.4312	148.932	0	1219.7	3.96389	1196.38	-9999	-9999	-9999	0.0011185	8.00843e-07
1435	-68.4178	148.871	0	3329.83	278.415	3318.59	-9999	-9999	-9999	0.000203383	1.45622e-07
1436	-68.4361	148.953	0	910.951	364.484	879.676	-9999	-9999	-9999	0.00284698	2.03844e-06
1437	-68.437	148.956	0	873.83	490.788	857.64	-9999	-9999	-9999	0.000406708	2.91203e-07
1438	-68.4426	148.981	0	376.347	1272.35	333.699	-9999	-9999	-9999	0.0022368	1.60155e-06
1439	-68.4394	148.966	0	859.076	711.963	833.352	-9999	-9999	-9999	0.00213518	1.52879e-06
1440	-67.9316	146.791	0	572.069	77.3962	389.128	0	83	0.469959	0.00153058	1.0959e-06
1441	-68.4392	148.964	0	834.927	679.438	820.986	-9999	-9999	-9999	0.000406703	2.912e-07
1442	-68.4353	148.946	0	837.938	211.989	805.946	-9999	-9999	-9999	0.00162686	1.16483e-06
1443	-67.9323	146.792	0	492.412	10.431	493.504	0	83	0.469959	0.000791257	5.6654e-07
1444	-68.432	148.931	0	1135.42	106.344	1081.65	-9999	-9999	-9999	0.0121091	8.67011e-06
1445	-68.4441	148.983	0	217.751	1459.83	203.81	-9999	-9999	-9999	0.000406685	2.91186e-07
1446	-68.4393	148.962	0	788.374	685.775	754.278	-9999	-9999	-9999	0.00315194	2.25679e-06
1447	-68.4339	148.935	0	896.793	125.453	887.841	-9999	-9999	-9999	0.000305038	2.18408e-07
1448	-68.4247	148.893	0	2317.94	598.63	2311.38	-9999	-9999	-9999	0.000203373	1.45615e-07
1449	-68.4253	148.896	0	2223.9	578.351	2170.52	-9999	-9999	-9999	0.00421997	3.0215e-06
1450	-68.4176	148.859	0	3572.04	188.202	3251.46	-9999	-9999	-9999	0.000203384	1.45623e-07
1451	-68.4404	148.96	0	653.952	810.884	642.747	-9999	-9999	-9999	0.00020335	1.45599e-07
1452	-68.4433	148.974	0	602.785	1223.45	588.843	-9999	-9999	-9999	0.000406692	2.91191e-07
1453	-68.4387	148.952	0	634.314	649.47	623.109	-9999	-9999	-9999	0.000203352	1.456e-07
1454	-68.4233	148.882	0	2584.06	666.712	2569.78	-9999	-9999	-9999	0.000406751	2.91234e-07
1455	-68.4416	148.965	0	621.421	947.141	611.715	-9999	-9999	-9999	0.000203349	1.45598e-07
1456	-68.443	148.971	0	615.721	1148.17	604.516	-9999	-9999	-9999	0.000203345	1.45595e-07
1457	-68.4262	148.895	0	2137.91	679.663	2121.54	-9999	-9999	-9999	0.000610113	4.36841e-07
1458	-68.4399	148.956	0	606.02	804.297	592.079	-9999	-9999	-9999	0.000406701	2.91198e-07
1459	-68.4348	148.933	0	813.924	254.164	793.509	-9999	-9999	-9999	0.00111847	8.00824e-07
1460	-68.4181	148.855	0	3625.77	217.278	3055.29	-9999	-9999	-9999	0.000203383	1.45622e-07
1461	-67.9326	146.783	0	806.145	216.049	119.76	0	83	0.469959	0.00275503	1.9726e-06
1462	-68.4336	148.925	0	1055.77	410.396	1017.32	-9999	-9999	-9999	0.00188108	1.34685e-06
1463	-68.4412	148.959	0	545.55	915.317	511.279	-9999	-9999	-9999	0.00203348	1.45598e-06
1464	-68.441	148.957	0	516.968	912.907	492.915	-9999	-9999	-9999	0.00101674	7.27988e-07
1465	-67.9336	146.784	0	684.503	83.151	284.055	0	83	0.469959	0.000816301	5.84471e-07
1466	-68.4215	148.867	0	3030.68	661.942	3019.19	-9999	-9999	-9999	0.000305068	2.18429e-07
1467	-68.4415	148.957	0	472.468	967.047	456.038	-9999	-9999	-9999	0.00050837	3.63993e-07
1468	-67.9342	146.785	0	614.162	7.89887	359.43	0	83	0.469959	0.00153056	1.09588e-06
1469	-68.4456	148.974	0	428.785	1465.54	419.079	-9999	-9999	-9999	0.000203343	1.45593e-07
1470	-68.4454	148.972	0	426.838	1423.29	408.662	-9999	-9999	-9999	0.000610026	4.36779e-07
1471	-68.4439	148.964	0	386.646	1200.58	369.617	-9999	-9999	-9999	0.000508363	3.63988e-07
1472	-68.4505	148.994	0	0	2291.56	501.02	0	127	1.76338	0.000813341	5.82352e-07
1473	-68.4435	148.962	0	378.421	1160.49	351.778	-9999	-9999	-9999	0.0011184	8.00773e-07
1474	-68.4192	148.85	0	3637.59	339.282	2822.52	-9999	-9999	-9999	0.000203381	1.45621e-07
1475	-68.4454	148.967	0	316.174	1381.76	302.233	-9999	-9999	-9999	0.000406685	2.91186e-07
1476	-68.4165	148.837	0	4222.59	111.908	2502.16	-9999	-9999	-9999	0.000406772	2.91249e-07
1477	-68.4358	148.924	0	860.735	592.67	828.617	-9999	-9999	-9999	0.00152518	1.09203e-06
1478	-68.4174	148.84	0	4053.9	29.5176	2541.99	-9999	-9999	-9999	0.000711846	5.09682e-07
1479	-68.4419	148.953	0	350.722	1004.55	270.904	-9999	-9999	-9999	0.00559207	4.00392e-06
1480	-68.4419	148.95	0	281.921	952.664	269.479	-9999	-9999	-9999	0.000305022	2.18396e-07
1481	-68.4184	148.845	0	3847.73	163.621	2589.9	-9999	-9999	-9999	0.00732177	5.24239e-06
1482	-68.4473	148.972	0	224.091	1633.12	214.385	-9999	-9999	-9999	0.000203341	1.45592e-07
1483	-68.4164	148.832	0	4356.6	95.7335	2335.6	-9999	-9999	-9999	0.000915236	6.55309e-07
1484	-68.4377	148.927	0	617.842	653.33	606.815	-9999	-9999	-9999	0.000203354	1.45602e-07
1485	-68.4299	148.891	0	1761.22	1065.48	1744.58	-9999	-9999	-9999	0.000711781	5.09635e-07
1486	-68.4229	148.858	0	3117.11	757.111	2982.04	-9999	-9999	-9999	0.000610129	4.36852e-07
1487	-68.421	148.848	0	3523.29	485.424	2685.16	-9999	-9999	-9999	0.000406758	2.91239e-07
1488	-68.4356	148.915	0	1147.2	867.406	1105.92	-9999	-9999	-9999	0.00284701	2.03846e-06
1489	-68.4179	148.833	0	4214.99	70.9699	2270.16	-9999	-9999	-9999	0.000203385	1.45624e-07
1490	-68.4355	148.911	0	1104.48	983.934	1093.38	-9999	-9999	-9999	0.000406715	2.91208e-07
1491	-68.4359	148.913	0	1091.34	947.343	1066.96	-9999	-9999	-9999	0.000915109	6.55218e-07
1492	-68.423	148.856	0	3164.6	759.936	2839.14	-9999	-9999	-9999	0.0034574	2.4755e-06
1493	-68.4354	148.909	0	1089.69	1062.42	1062.63	-9999	-9999	-9999	0.00264365	1.89286e-06
1494	-68.4244	148.858	0	2974.41	924.123	2963.34	-9999	-9999	-9999	0.000203375	1.45617e-07
1495	-68.4195	148.835	0	4016.38	232.931	2252.26	-9999	-9999	-9999	0.000508453	3.64052e-07
1496	-68.4199	148.836	0	3962.96	266.359	2269.38	-9999	-9999	-9999	0.000406762	2.91241e-07
1497	-68.4222	148.847	0	3474.86	590.723	2528.94	-9999	-9999	-9999	0.00416924	2.98518e-06
1498	-68.4194	148.833	0	4075.75	240.054	2195.24	-9999	-9999	-9999	0.000406764	2.91243e-07
1499	-67.9373	146.773	0	864.22	128.474	114.589	0	93	0.105745	0.000918315	6.57513e-07
1500	-68.4367	148.907	0	937.994	1205.51	927.164	-9999	-9999	-9999	0.000203357	1.45604e-07
1501	-68.4215	148.838	0	3781.6	456.974	2234.52	-9999	-9999	-9999	0.00172872	1.23776e-06
1502	-68.4261	148.858	0	2831.73	1119.59	2812.27	-9999	-9999	-9999	0.000711803	5.09651e-07
1503	-67.9379	146.772	0	876.962	90.2388	113.733	0	93	0.105745	0.000918314	6.57513e-07
1504	-68.4259	148.855	0	2940.83	1092.01	2770.23	-9999	-9999	-9999	0.00142361	1.0193e-06
1505	-68.4387	148.909	0	726.718	1294.73	704.75	-9999	-9999	-9999	0.000508386	3.64005e-07
1506	-68.4268	148.855	0	2874.85	1180.64	2695.28	-9999	-9999	-9999	0.000406743	2.91228e-07
1507	-68.4237	148.84	0	3546.09	717.504	2242.58	-9999	-9999	-9999	0.000711814	5.09659e-07
1508	-68.4229	148.834	0	3780.83	616.64	2047.42	-9999	-9999	-9999	0.000508442	3.64044e-07
1509	-68.4254	148.846	0	3232.05	944.414	2410.04	-9999	-9999	-9999	0.00813494	5.82461e-06
1510	-68.4269	148.85	0	2984.75	1145.13	2584.04	-9999	-9999	-9999	0.00111854	8.00876e-07
1511	-68.4226	148.831	0	3913.88	555.463	1942.25	-9999	-9999	-9999	0.000508443	3.64045e-07
1512	-68.4301	148.864	0	2317.8	1605.06	2304.85	-9999	-9999	-9999	0.000508415	3.64025e-07
1513	-68.4258	148.843	0	3299.09	967.139	2303.52	-9999	-9999	-9999	0.00162698	1.16492e-06
1514	-68.4318	148.865	0	2170.81	1788.54	2160.14	-9999	-9999	-9999	0.000203363	1.45608e-07
1515	-68.4401	148.901	0	549.286	1628.06	542.984	-9999	-9999	-9999	0.000203352	1.456e-07
1516	-67.9394	146.759	0	1368.36	274.733	194.606	-9999	-9999	-9999	0.000816268	5.84448e-07
1517	-68.4241	148.826	0	3951.18	678.249	1702.92	-9999	-9999	-9999	0.00050844	3.64043e-07
1518	-67.9403	146.76	0	1352.93	178.698	136.6	-9999	-9999	-9999	0.000714228	5.11387e-07
1519	-68.4432	148.91	0	290.987	1595.13	262.513	-9999	-9999	-9999	0.00254184	1.81996e-06
1520	-68.4431	148.906	0	220.756	1702.71	210.266	-9999	-9999	-9999	0.000305022	2.18396e-07
1521	-68.4284	148.838	0	3295.43	1229.74	2065.66	-9999	-9999	-9999	0.000813479	5.82451e-07
1522	-68.433	148.858	0	2292.78	1895.68	2262.27	-9999	-9999	-9999	0.00081345	5.8243e-07
1523	-68.444	148.907	0	172.462	1717.91	144.988	-9999	-9999	-9999	0.00142342	1.01917e-06
1524	-68.4441	148.904	0	95.8845	1833.04	85.2658	-9999	-9999	-9999	0.000610039	4.36788e-07
1525	-68.43	148.839	0	3158.6	1408.85	2014.99	-9999	-9999	-9999	0.00803302	5.75164e-06
1526	-68.4291	148.828	0	3596.57	1223.17	1651.69	-9999	-9999	-9999	0.00162695	1.1649e-06
1527	-68.4451	148.899	0	163.149	2066.91	148.204	-9999	-9999	-9999	0.000508363	3.63988e-07
1528	-68.4291	148.826	0	3675.36	1199.14	1560.95	-9999	-9999	-9999	0.000711793	5.09644e-07
1529	-68.43	148.829	0	3506.65	1335.78	1684.59	-9999	-9999	-9999	0.00122021	8.73669e-07
1530	-68.4339	148.843	0	2773.81	1869.74	1751.53	-9999	-9999	-9999	0.00111849	8.00837e-07
1531	-68.4375	148.858	0	2044.62	2373.34	1969.99	-9999	-9999	-9999	0.000508393	3.64009e-07
1532	-68.4506	148.916	12.391	0	2124.36	261.814	0	90	1.479	0.000711681	5.09564e-07
1533	-68.4309	148.814	0	3973.8	1267.1	1110.98	-9999	-9999	-9999	0.000203367	1.45611e-07
1534	-67.9452	146.743	0	1660.74	36.7487	404.309	-9999	-9999	-9999	0.00193856	1.38801e-06
1535	-68.4306	148.81	0	4153.87	1156.5	905.497	-9999	-9999	-9999	0.000508417	3.64027e-07
1536	-68.4376	148.84	0	2674.57	2265	1373.93	-9999	-9999	-9999	0.000203357	1.45603e-07
1537	-68.431	148.8	0	4463.51	1088.13	538.168	-9999	-9999	-9999	0.000406735	2.91222e-07
1538	-68.4515	148.893	0	0	2751.59	0	0	90	1.479	0.00132169	9.46328e-07
1539	-68.4346	148.816	0	3702.72	1672.64	1097.58	-9999	-9999	-9999	0.000508405	3.64018e-07
1540	-68.4393	148.835	0	2755.31	2410.14	1081.04	-9999	-9999	-9999	0.00203355	1.45602e-06
1541	-68.4394	148.831	0	2885.65	2380.37	963.977	-9999	-9999	-9999	0.00152516	1.09202e-06
1542	-68.4374	148.82	0	3387.93	2027.49	933.561	-9999	-9999	-9999	0.000203358	1.45604e-07
1543	-68.4386	148.825	0	3160.36	2233.61	908.038	-9999	-9999	-9999	0.000203357	1.45604e-07
1544	-68.4506	148.878	0	565.529	3108.71	531.797	-9999	-9999	-9999	0.00183005	1.31031e-06
1545	-68.4384	148.81	0	3690.39	1997.06	613.525	-9999	-9999	-9999	0.000203356	1.45603e-07
1546	-68.4425	148.822	0	3017.43	2588.45	483.671	-9999	-9999	-9999	0.000406702	2.91199e-07
1547	-68.4445	148.827	0	2750.86	2862.66	440.393	-9999	-9999	-9999	0.000711718	5.0959e-07
1548	-68.4434	148.818	0	3121.36	2620.71	308.936	-9999	-9999	-9999	0.00020335	1.45599e-07
1549	-67.9524	146.716	0	2133.78	830.445	921.01	-9999	-9999	-9999	0.000816194	5.84395e-07
1550	-68.4456	148.817	0	3016.92	2850.86	72.3293	-9999	-9999	-9999	0.000406695	2.91193e-07
1551	-68.4422	148.794	63.0882	4045.65	2330.55	77.9937	0	32	0.942742	0.000406705	2.91201e-07
1552	-68.4428	148.79	63.0882	4147.4	2398.6	210.906	0	32	0.942742	0.000203352	1.456e-07
1553	-68.4952	148.896	6.13129	3428.04	7140.52	3994.9	0	336	2.07665	0.000203278	1.45547e-07
1554	-68.4951	148.893	6.13129	3417.81	7153.71	3958.92	0	336	2.07665	0.000609834	4.36641e-07
1555	-68.4956	148.892	6.13129	3481.08	7220.07	4007.83	0	336	2.07665	0.000813111	5.82187e-07
1556	-68.4953	148.891	6.13129	3453.88	7206.88	3960.29	0	336	2.07665	0.00132131	9.46056e-07
1557	-68.4963	148.891	6.13129	3561.02	7304.63	4091.71	0	336	2.07665	0.000304915	2.18319e-07
1558	-68.4958	148.881	6.81596	3578.97	7389.68	3934.22	0	336	2.07665	0.00081311	5.82186e-07
1559	-68.4983	148.889	6.68711	3799.36	7552.77	4303.79	0	336	2.07665	0.000711458	5.09404e-07
1560	-68.4964	148.879	6.72124	3651.83	7465.89	3965.25	0	336	2.07665	0.00274424	1.96487e-06
1561	-68.4974	148.877	6.72124	3791.42	7612.01	4055.57	0	336	2.07665	0.00111801	8.00498e-07
1562	-68.498	148.876	6.72124	3865.3	7688.43	4103.21	0	336	2.07665	0.000508186	3.63862e-07
1563	-68.4971	148.886	6.13129	3680.65	7456.73	3884.49	0	336	2.07665	0.101091	7.23815e-05
1564	-68.4993	148.878	6.72124	3988.61	7798.44	4273.73	0	336	2.07665	0.000609818	4.36629e-07
1565	-68.4977	148.869	6.15595	3914.5	7759.28	3985.88	0	310	2.33947	0.000711464	5.09408e-07
1566	-68.4995	148.875	6.86217	4036.46	7856.94	4232.11	0	336	2.07665	0.00650473	4.65738e-06
1567	-68.5004	148.876	6.86217	4121.74	7937.93	4343.6	0	336	2.07665	0.00121963	8.73252e-07
1568	-68.4964	148.857	4.09522	3962.73	7819.58	3754	0	310	2.33947	0.000508194	3.63867e-07
1569	-68.499	148.867	6.86217	4076.26	7921.37	4120.08	0	310	2.33947	0.000406546	2.91087e-07
1570	-68.497	148.863	5.79717	3927.57	7782.42	3725.43	0	310	2.33947	0.0362849	2.598e-05
1571	-68.4986	148.865	5.79717	4061.37	7910.57	4047.89	0	310	2.33947	0.00121965	8.73267e-07
1572	-68.4985	148.864	5.79717	4063.76	7915.52	4029.55	0	338	2.11745	0.000609825	4.36634e-07
1573	-68.4969	148.856	4.09522	4025.63	7882.47	3810.43	0	338	2.11745	0.000406554	2.91092e-07
1574	-68.4964	148.854	4.09522	4021.93	7877.18	3742.5	0	338	2.11745	0.000508195	3.63867e-07
1575	-68.4965	148.853	4.09522	4052.9	7907.46	3750.26	0	338	2.11745	0.000609831	4.36639e-07
1576	-68.5019	148.875	6.86217	4300.16	8115.01	4504.56	0	362	1.92692	0.00101635	7.27705e-07
1577	-68.5028	148.868	7.6771	4464.75	8298.95	4509.61	0	362	1.92692	0.00323197	2.31409e-06
1578	-68.498	148.844	3.96116	4375.54	8221.51	3909.34	0	312	2.31028	0.000406551	2.91091e-07
1579	-68.4983	148.844	3.96116	4416.12	8262.14	3950.45	0	312	2.31028	0.000203275	1.45545e-07
1580	-68.5044	148.871	9.63663	4608.1	8428.61	4716	0	362	1.92692	0.00843555	6.03986e-06
1581	-68.5035	148.865	7.6771	4585.66	8425.37	4569.14	0	362	1.92692	0.00518333	3.71126e-06
1582	-68.499	148.837	2.022	4618.9	8458.05	4031.51	0	312	2.31028	0.000406547	2.91088e-07
1583	-68.4994	148.835	2.022	4699.28	8537.41	4082.42	0	312	2.31028	0.000203274	1.45544e-07
1584	-68.4995	148.846	3.96116	4492.97	8344.22	3846.53	0	338	2.11745	0.151134	0.000108212
1585	-68.5001	148.829	2.31476	4897.56	8734.49	4174.22	0	312	2.31028	0.00152455	1.09158e-06
1586	-68.5012	148.83	2.31476	4986.61	8823.69	4295.71	0	312	2.31028	0.00101636	7.27712e-07
1587	-68.5009	148.827	2.31476	5018.07	8855.11	4296.78	0	340	2.07665	0.000406545	2.91086e-07
1588	-67.6531	145.018	21.3475	44054	22244.1	235	0	87	1.24199	0.0009	6.444e-07
1589	-67.6547	145.015	21.3475	44199.8	22453.5	235	0	87	1.24199	0.0009	6.444e-07
1590	-68.1403	146.857	12.0269	18614.1	14783.3	1531.79	0	100	0.253415	0.0040758	2.91827e-06
1591	-67.499	144.353	227.662	14129.1	31116.6	7479.13	1	59	0.13206	0.000306876	2.19724e-07
1592	-66.9463	142.282	0	15297.7	199.867	0	0	88	1.94912	0.00297926	2.13315e-06
1593	-66.9464	142.279	0	15417.7	171.536	69.3071	0	88	1.94912	0.000410932	2.94228e-07
1594	-66.9475	142.281	0	15331.5	55.3151	132.144	0	88	1.94912	0.000205464	1.47112e-07
1595	-66.947	142.279	0	15428	114.209	143.619	0	88	1.94912	0.000410929	2.94225e-07
1596	-67.0361	142.573	117.428	6336.63	863.537	319.951	0	266	2.02512	0.00379855	2.71976e-06
1597	-66.9483	142.278	0	15411.8	23.677	273.148	0	88	1.94912	0.000308194	2.20667e-07
1598	-66.9488	142.279	0	15372.9	35.4968	285.607	0	88	1.94912	0.000924581	6.62e-07
1599	-66.9513	142.283	0	15133.9	211.324	414.058	0	67	1.66828	0.000205459	1.47109e-07
1600	-66.9505	142.276	0	15430	211.606	507.017	0	67	1.66828	0.00071911	5.14883e-07
1601	-66.9522	142.275	199.263	15456.5	378.341	707.807	0	67	1.66828	0.000308187	2.20662e-07
1602	-66.7972	141.112	203.938	7669.92	2217.33	0	0	76	1.56757	0.0118002	8.44891e-06
1603	-66.8027	141.117	168.588	8238.94	2802.78	325.816	0	72	1.42381	0.00247029	1.76872e-06
1604	-66.791	141.082	101.152	6183.22	768.099	236.56	0	80	1.65273	0.0105392	7.54606e-06
1605	-66.8058	141.124	189.47	8707.08	3276.76	382.516	0	72	1.42381	0.00831599	5.95425e-06
1606	-66.7875	141.066	0	5388.75	175.216	252.477	0	83	1.50568	0.0131474	9.41356e-06
1607	-66.7905	141.074	86.4807	5874.79	584.779	448.715	0	83	1.50568	0.00407252	2.91592e-06
1608	-66.8128	141.141	158.39	9565.49	3474.77	535.101	0	69	1.27196	0.00345207	2.47168e-06
1609	-66.8277	141.186	185.147	7107.54	3500.15	544.71	0	58	0.845537	0.00539867	3.86545e-06
1610	-66.8151	141.145	167.634	9284.57	3486.64	623.827	0	66	1.13027	0.00347373	2.48719e-06
1611	-66.8111	141.133	152.199	9370.49	3684.68	623.827	0	69	1.27196	0.00745655	5.33889e-06
1612	-66.8154	141.141	158.39	9453.92	3660.63	776.228	0	69	1.27196	0.00250347	1.79249e-06
1613	-66.8047	141.108	139.155	8053.84	2699.85	717.4	0	72	1.42381	0.0145067	1.03868e-05
1614	-66.7949	141.073	66.5191	6153.61	1046.88	865.434	0	80	1.65273	0.0033121	2.37146e-06
1615	-66.8146	141.135	158.39	9692.86	3823.61	866.715	0	69	1.27196	0.00799964	5.72774e-06
1616	-66.8545	141.249	241.709	4088.62	3287.04	195.503	0	97	2.27851	0.0112286	8.03968e-06
1617	-66.8031	141.084	66.3377	7142.03	2078.11	1228.19	0	108	1.9726	0.0128489	9.19983e-06
1618	-66.8057	136.509	99.7135	121138	44923.8	37799.2	0	1059	0.629658	0.0018	1.2888e-06
1619	-66.8207	136.381	67.9939	127064	47182.2	40591.9	0	1098	0.535171	0.0198	1.41768e-05
1620	-66.8193	136.377	65.6586	127211	47056.9	40481.7	0	1098	0.535171	0.0279	1.99764e-05
1621	-66.846	136.44	77.8238	125107	49697.3	42788.7	0	1122	0.488789	0.0054	3.8664e-06
1622	-66.4226	134.59	359.492	206659	29014.5	963.269	1	133	0.888475	0.00505327	3.61814e-06
1623	-66.4465	134.541	298.863	208510	29868.7	566.169	1	132	1.01037	0.0042275	3.02689e-06
1624	-66.4454	134.536	296.432	208748	29637.6	838.978	1	132	1.01037	0.000412441	2.95308e-07
1625	-66.4476	134.542	296.432	208453	29995.3	451.239	1	132	1.01037	0.00268083	1.91948e-06
1626	-66.4491	134.54	274.959	208544	30074.1	429.589	1	134	1.1433	0.000412432	2.95302e-07
1627	-66.45	134.54	274.959	208514	30174.8	285.939	1	134	1.1433	0.00608332	4.35566e-06
1628	-66.4535	134.54	288.134	208499	30493.8	70.337	1	134	1.1433	0.00113415	8.12052e-07
1629	-66.4541	134.536	288.134	208643	30466.4	113.34	1	134	1.1433	0.0026807	1.91938e-06
1630	-66.4565	134.535	296.169	208677	30664	0	1	134	1.1433	0.00257755	1.84553e-06
1631	-66.4508	134.523	303.898	209274	29835.1	79.2598	1	134	1.1433	0.0728962	5.21937e-05
1632	-66.4591	134.536	275.098	208605	30935.7	166.972	0	162	1.80027	0.00391781	2.80515e-06
1633	-66.3338	126.041	41.0506	592680	4835.9	385	0	50	0.236235	0.0009	6.444e-07
1634	-66.2023	125.514	0	618925	20305.3	20429.3	-9999	-9999	-9999	0.0009	6.444e-07
1635	-66.1996	125.51	0	619186	20680.4	20769.2	-9999	-9999	-9999	0.0036	2.5776e-06
1636	-66.2244	125.519	0	618253	18179.6	18555	-9999	-9999	-9999	0.0018	1.2888e-06
1637	-66.2664	125.552	0	615934	13630.3	13864.9	-9999	-9999	-9999	0.0009	6.444e-07
1638	-66.303	125.509	0	617137	11123.3	11188.7	-9999	-9999	-9999	0.0009	6.444e-07
1639	-66.3105	125.515	0	616718	10273.8	10307.2	-9999	-9999	-9999	0.0027	1.9332e-06
1640	-66.3143	125.515	0	616647	9843.74	9849.37	-9999	-9999	-9999	0.0045	3.222e-06
1641	-66.312	125.502	0	617305	10125.1	10207.3	-9999	-9999	-9999	0.0009	6.444e-07
1642	-66.3124	125.502	0	617305	10083.9	10166.5	-9999	-9999	-9999	0.0009	6.444e-07
1643	-66.312	125.501	0	617347	10135.2	10219.1	-9999	-9999	-9999	0.0009	6.444e-07
1644	-66.3116	125.5	0	617405	10175.1	10231.1	-9999	-9999	-9999	0.0036	2.5776e-06
1645	-66.32	125.46	0	619023	9542.49	9726.52	-9999	-9999	-9999	0.0009	6.444e-07
1646	-66.3273	125.469	0	618494	8651.04	8823.11	-9999	-9999	-9999	0.0009	6.444e-07
1647	-66.3296	125.468	0	618505	8411.06	8588.44	-9999	-9999	-9999	0.0018	1.2888e-06
1648	-66.3183	125.445	0	619723	9921.46	10127.2	-9999	-9999	-9999	0.0036	2.5776e-06
1649	-66.3618	125.409	0	620575	6131.06	5781.37	-9999	-9999	-9999	0.0009	6.444e-07
1650	-66.2812	125.253	0	629073	16710.7	16522.9	-9999	-9999	-9999	0.0117	8.3772e-06
1651	-66.3703	125.397	0	620943	5173.01	4837.11	-9999	-9999	-9999	0.0054	3.8664e-06
1652	-66.3877	125.425	0	619398	3287.2	2893.31	-9999	-9999	-9999	0.0009	6.444e-07
1653	-66.3009	125.258	0	628441	14565.8	14466.6	-9999	-9999	-9999	0.0009	6.444e-07
1654	-66.3064	125.268	0	627922	13825.7	13718	-9999	-9999	-9999	0.0018	1.2888e-06
1655	-66.3098	125.251	0	628583	13808.1	13735.8	-9999	-9999	-9999	0.0081	5.7996e-06
1656	-66.3748	125.355	0	622727	5144.12	4970.72	-9999	-9999	-9999	0.0117	8.3772e-06
1657	-66.3753	125.353	0	622823	5126.82	5022.53	-9999	-9999	-9999	0.0009	6.444e-07
1658	-66.378	125.353	0	622774	4836.86	4745.95	-9999	-9999	-9999	0.0018	1.2888e-06
1659	-66.3674	125.329	0	624045	6396.88	6365	-9999	-9999	-9999	0.0036	2.5776e-06
1660	-66.3674	125.327	0	624130	6431.66	6425	-9999	-9999	-9999	0.0009	6.444e-07
1661	-66.2983	125.204	0	630923	16014.3	16025	-9999	-9999	-9999	0.0036	2.5776e-06
1662	-66.3701	125.33	0	623966	6106.85	6005	-9999	-9999	-9999	0.0171	1.22436e-05
1663	-66.2682	125.148	0	634037	20273.6	20285	-9999	-9999	-9999	0.0036	2.5776e-06
1664	-66.2856	125.177	0	632409	17910.2	17945	-9999	-9999	-9999	0.0009	6.444e-07
1665	-66.4077	125.389	0	620667	1131.68	1085	-9999	-9999	-9999	0.0009	6.444e-07
1666	-66.2856	125.171	0	632642	18040.1	18065	-9999	-9999	-9999	0.0036	2.5776e-06
1667	-66.4095	125.382	0	620947	1058.52	1085	-9999	-9999	-9999	0.0036	2.5776e-06
1668	-66.3913	125.348	0	622763	3621.4	3665	-9999	-9999	-9999	0.0009	6.444e-07
1669	-66.3666	125.303	0	625224	7086.42	7115	-9999	-9999	-9999	0.0036	2.5776e-06
1670	-66.2975	125.179	0	632069	16731.8	16775	-9999	-9999	-9999	0.0009	6.444e-07
1671	-66.2819	125.149	0	633746	18982.9	19025	-9999	-9999	-9999	0.0009	6.444e-07
1672	-66.4189	125.365	0	621521	876.721	665	-9999	-9999	-9999	0.0009	6.444e-07
1673	-66.3232	125.194	0	630930	14028.6	14015	-9999	-9999	-9999	0.0009	6.444e-07
1674	-66.4019	125.318	0	623956	3699.64	3455	-9999	-9999	-9999	0.0054	3.8664e-06
1675	-66.2677	125.076	0	637270	22282.8	22235	-9999	-9999	-9999	0.0009	6.444e-07
1676	-66.4206	125.317	0	623653	2319.43	1989.23	-9999	-9999	-9999	0.0063	4.5108e-06
1677	-66.4122	125.291	0	624988	3824.21	3496.69	-9999	-9999	-9999	0.0072	5.1552e-06
1678	-66.4367	125.328	0	622906	852.657	1005	-9999	-9999	-9999	0.0009	6.444e-07
1679	-66.4377	125.324	0	623047	916.02	975	-9999	-9999	-9999	0.0054	3.8664e-06
1680	-66.3647	125.196	0	630056	10531.9	10248.8	-9999	-9999	-9999	0.0045	3.222e-06
1681	-66.3646	125.188	0	630413	10801.9	10512	-9999	-9999	-9999	0.0045	3.222e-06
1682	-66.419	125.281	0	625288	3758.86	3613.48	-9999	-9999	-9999	0.0009	6.444e-07
1683	-66.3652	125.185	0	630552	10869.4	10566.3	-9999	-9999	-9999	0.0063	4.5108e-06
1684	-66.4367	125.309	0	623736	1527.14	1485	-9999	-9999	-9999	0.0009	6.444e-07
1685	-66.4404	125.318	0	623287	973.071	885	-9999	-9999	-9999	0.0198	1.41768e-05
1686	-66.4398	125.315	0	623425	1120.03	1035	-9999	-9999	-9999	0.0072	5.1552e-06
1687	-66.3651	125.181	0	630705	10991	10716.1	-9999	-9999	-9999	0.0018	1.2888e-06
1688	-66.4123	125.261	0	626336	4972.17	4762.11	-9999	-9999	-9999	0.0009	6.444e-07
1689	-66.2337	124.946	0	643798	29116.4	28892.7	-9999	-9999	-9999	0.0036	2.5776e-06
1690	-66.2336	124.939	0	644145	29372.2	29094.4	-9999	-9999	-9999	0.0099	7.0884e-06
1691	-66.3463	125.132	0	633285	14099.1	13839.6	-9999	-9999	-9999	0.0009	6.444e-07
1692	-66.3716	125.171	0	631063	10901.5	10573	-9999	-9999	-9999	0.0144	1.03104e-05
1693	-66.4275	125.262	0	626001	3844.2	3586.59	-9999	-9999	-9999	0.0018	1.2888e-06
1694	-66.4296	125.255	0	626315	3995.94	3695.03	-9999	-9999	-9999	0.0009	6.444e-07
1695	-66.4576	125.271	0	625136	1745.35	1919.28	-9999	-9999	-9999	0.0045	3.222e-06
1696	-66.423	125.2	0	628883	6414.06	6070.41	-9999	-9999	-9999	0.018	1.2888e-05
1697	-66.4661	125.246	0	626105	2912.47	2910.88	-9999	-9999	-9999	0.0009	6.444e-07
1698	-66.474	125.259	0	625387	2300.55	2115.81	-9999	-9999	-9999	0.0009	6.444e-07
1699	-66.4664	125.246	0	626106	2928.28	2902.52	-9999	-9999	-9999	0.0009	6.444e-07
1700	-66.4639	125.234	0	626695	3429.19	3487.7	-9999	-9999	-9999	0.0036	2.5776e-06
1701	-66.3636	125.057	0	636305	15632.1	15337.8	-9999	-9999	-9999	0.0027	1.9332e-06
1702	-66.487	125.273	0	624552	1406.15	1181.46	-9999	-9999	-9999	0.0144	1.03104e-05
1703	-66.3692	125.061	0	636027	15104.8	14794.6	-9999	-9999	-9999	0.0018	1.2888e-06
1704	-66.4585	125.207	0	627955	4598.8	4724.05	-9999	-9999	-9999	0.0009	6.444e-07
1705	-66.47	125.227	0	626897	3826.61	3613.32	-9999	-9999	-9999	0.0018	1.2888e-06
1706	-66.3701	125.047	0	636666	15571.4	15258.3	-9999	-9999	-9999	0.0018	1.2888e-06
1707	-66.3713	125.036	0	637115	15863.1	15573.5	-9999	-9999	-9999	0.0018	1.2888e-06
1708	-66.4497	125.172	0	629703	6313.83	6426.56	-9999	-9999	-9999	0.0135	9.666e-06
1709	-66.4501	125.164	0	630056	6664.66	6803.08	-9999	-9999	-9999	0.0054	3.8664e-06
1710	-66.4029	125.079	0	634636	12215.7	12049.7	-9999	-9999	-9999	0.0009	6.444e-07
1711	-66.483	125.219	0	627061	3878.58	3720.52	-9999	-9999	-9999	0.0036	2.5776e-06
1712	-66.4351	125.131	0	631739	8489.03	8562.44	-9999	-9999	-9999	0.0009	6.444e-07
1713	-66.4836	125.214	0	627256	4057.84	3872.94	-9999	-9999	-9999	0.009	6.444e-06
1714	-66.4932	125.229	0	626461	3272.82	3291.39	-9999	-9999	-9999	0.0036	2.5776e-06
1715	-66.4966	125.234	0	626155	3048.67	3123.02	-9999	-9999	-9999	0.0063	4.5108e-06
1716	-66.4943	125.228	0	626465	3298.85	3338.09	-9999	-9999	-9999	0.0036	2.5776e-06
1717	-66.4884	125.217	0	627050	3823.8	3740.38	-9999	-9999	-9999	0.0036	2.5776e-06
1718	-66.4872	125.215	0	627156	3930.2	3785.27	-9999	-9999	-9999	0.0108	7.7328e-06
1719	-66.2904	124.87	0	643585	23988.3	27123.2	-9999	-9999	-9999	0.0018	1.2888e-06
1720	-66.4861	125.209	0	627436	4212.88	4067.81	-9999	-9999	-9999	0.0108	7.7328e-06
1721	-66.4412	125.125	0	631931	8579.15	8671.76	-9999	-9999	-9999	0.0126	9.0216e-06
1722	-66.4207	125.083	0	634169	11142.4	11127	-9999	-9999	-9999	0.0009	6.444e-07
1723	-66.4965	125.219	0	626857	3747.79	3663.07	-9999	-9999	-9999	0.036	2.5776e-05
1724	-66.4621	125.153	0	630333	7060.17	7078.22	-9999	-9999	-9999	0.0009	6.444e-07
1725	-66.4432	125.12	0	632126	8752.27	8941.36	-9999	-9999	-9999	0.0009	6.444e-07
1726	-66.2959	124.859	0	643028	23352.9	27122.7	-9999	-9999	-9999	0.0072	5.1552e-06
1727	-66.3776	124.996	0	638817	15415.4	16719.7	-9999	-9999	-9999	0.0036	2.5776e-06
1728	-66.4443	125.11	0	632563	9179.92	9336.39	-9999	-9999	-9999	0.0045	3.222e-06
1729	-66.288	124.835	0	642083	24272	28550.3	-9999	-9999	-9999	0.0027	1.9332e-06
1730	-66.439	125.098	0	633153	9802.54	9919.69	-9999	-9999	-9999	0.0054	3.8664e-06
1731	-66.2455	124.758	0	639308	29419.2	34243.6	-9999	-9999	-9999	0.0009	6.444e-07
1732	-66.245	124.756	0	639228	29480.5	34338.5	-9999	-9999	-9999	0.0018	1.2888e-06
1733	-66.4304	125.075	0	634324	11063.3	11151.8	-9999	-9999	-9999	0.0009	6.444e-07
1734	-66.5279	125.247	0	625139	1551.03	935.548	-9999	-9999	-9999	0.0009	6.444e-07
1735	-66.4466	125.103	0	632818	9426.92	9598.45	-9999	-9999	-9999	0.0009	6.444e-07
1736	-66.4703	125.144	0	630599	7490.22	7293.64	-9999	-9999	-9999	0.0081	5.7996e-06
1737	-66.4176	125.052	0	635596	12557.9	12465.4	-9999	-9999	-9999	0.0153	1.09548e-05
1738	-66.521	125.229	0	626046	2421.12	1993.7	-9999	-9999	-9999	0.0009	6.444e-07
1739	-66.5183	125.224	0	626279	2687.37	2315.74	-9999	-9999	-9999	0.0018	1.2888e-06
1740	-66.4782	125.144	0	630468	7271.31	7072.34	-9999	-9999	-9999	0.0099	7.0884e-06
1741	-66.3125	124.853	0	642474	21479.8	26234.4	-9999	-9999	-9999	0.0009	6.444e-07
1742	-66.4793	125.139	0	630704	7494.4	7374.32	-9999	-9999	-9999	0.0018	1.2888e-06
1743	-66.508	125.189	0	628026	4611.94	4289.32	-9999	-9999	-9999	0.0018	1.2888e-06
1744	-66.4908	125.156	0	629728	6536.53	6487.79	-9999	-9999	-9999	0.0045	3.222e-06
1745	-66.5293	125.223	0	626170	2267.52	1971	-9999	-9999	-9999	0.0009	6.444e-07
1746	-66.4815	125.139	0	630666	7444.25	7343.79	-9999	-9999	-9999	0.0027	1.9332e-06
1747	-66.5148	125.198	0	627508	3938.32	3454.89	-9999	-9999	-9999	0.0108	7.7328e-06
1748	-66.5101	125.189	0	627993	4513.91	4164.33	-9999	-9999	-9999	0.0018	1.2888e-06
1749	-66.4299	125.048	0	635570	11723.9	12312.8	-9999	-9999	-9999	0.0144	1.03104e-05
1750	-66.3044	124.829	0	641540	22430.9	27620.1	-9999	-9999	-9999	0.0036	2.5776e-06
1751	-66.5256	125.215	0	626579	2822.88	2356.19	-9999	-9999	-9999	0.0036	2.5776e-06
1752	-66.4917	125.155	0	629782	6602.95	6573.83	-9999	-9999	-9999	0.0027	1.9332e-06
1753	-66.5195	125.203	0	627191	3565.47	3051.24	-9999	-9999	-9999	0.0045	3.222e-06
1754	-66.3679	124.935	0	641692	15606.9	19666.4	-9999	-9999	-9999	0.0009	6.444e-07
1755	-66.5296	125.219	0	626363	2364.37	2169.25	-9999	-9999	-9999	0.0009	6.444e-07
1756	-66.5195	125.2	0	627363	3734.63	3224.2	-9999	-9999	-9999	0.0036	2.5776e-06
1757	-66.5235	125.205	0	627082	3301.17	2894.42	-9999	-9999	-9999	0.0009	6.444e-07
1758	-66.5206	125.2	0	627335	3688.54	3184.03	-9999	-9999	-9999	0.0018	1.2888e-06
1759	-66.4421	125.059	0	634849	11096.6	11639.1	-9999	-9999	-9999	0.0009	6.444e-07
1760	-66.4332	125.043	0	635728	11301.2	12523.8	-9999	-9999	-9999	0.0018	1.2888e-06
1761	-66.3316	124.868	0	642832	19320.5	24396.5	-9999	-9999	-9999	0.0117	8.3772e-06
1762	-66.5265	125.207	0	626946	2979.49	2737.82	-9999	-9999	-9999	0.0009	6.444e-07
1763	-66.5271	125.207	0	626915	2909.28	2679.67	-9999	-9999	-9999	0.0045	3.222e-06
1764	-66.375	124.939	0	641407	14862.9	19150.9	-9999	-9999	-9999	0.0009	6.444e-07
1765	-66.5311	125.212	0	626626	2419.56	2306.57	-9999	-9999	-9999	0.0009	6.444e-07
1766	-66.3749	124.938	0	641450	14859.9	19191.6	-9999	-9999	-9999	0.0009	6.444e-07
1767	-66.4865	125.132	0	630881	7662.62	7590	-9999	-9999	-9999	0.0054	3.8664e-06
1768	-66.5334	125.214	0	626515	2172.42	2040.16	-9999	-9999	-9999	0.0036	2.5776e-06
1769	-66.5311	125.209	0	626759	2506.37	2371.47	-9999	-9999	-9999	0.0045	3.222e-06
1770	-66.4898	125.135	0	630692	7497.34	7467.32	-9999	-9999	-9999	0.0009	6.444e-07
1771	-66.5313	125.208	0	626820	2535.23	2409.62	-9999	-9999	-9999	0.0009	6.444e-07
1772	-66.4511	125.066	0	634388	10667.9	11157.3	-9999	-9999	-9999	0.0009	6.444e-07
1773	-66.5215	125.188	0	627830	3939.75	3643.3	-9999	-9999	-9999	0.0018	1.2888e-06
1774	-66.5328	125.208	0	626806	2424.77	2272.89	-9999	-9999	-9999	0.0036	2.5776e-06
1775	-66.4668	125.09	0	633099	9951.95	9811.36	-9999	-9999	-9999	0.0036	2.5776e-06
1776	-66.5256	125.192	0	627593	3485.24	3354.65	-9999	-9999	-9999	0.0018	1.2888e-06
1777	-66.5157	125.175	0	628540	4849.76	4455.63	-9999	-9999	-9999	0.0009	6.444e-07
1778	-66.5325	125.203	0	627039	2626.4	2483.31	-9999	-9999	-9999	0.0009	6.444e-07
1779	-66.5267	125.193	0	627560	3390.8	3240.01	-9999	-9999	-9999	0.0063	4.5108e-06
1780	-66.5386	125.212	0	626524	1879.74	1710.98	-9999	-9999	-9999	0.0018	1.2888e-06
1781	-66.5367	125.208	0	626718	2134.26	1976.68	-9999	-9999	-9999	0.0009	6.444e-07
1782	-66.4889	125.122	0	631306	8107.96	7998.5	-9999	-9999	-9999	0.0036	2.5776e-06
1783	-66.5282	125.19	0	627659	3368.19	3225.25	-9999	-9999	-9999	0.0009	6.444e-07
1784	-66.3419	124.863	0	642480	18152.6	23917	-9999	-9999	-9999	0.0144	1.03104e-05
1785	-66.5268	125.185	0	627919	3656.61	3508.6	-9999	-9999	-9999	0.0018	1.2888e-06
1786	-66.3377	124.852	0	642040	18621	24636.3	-9999	-9999	-9999	0.0036	2.5776e-06
1787	-66.2758	124.745	0	638203	26141.3	32650.9	-9999	-9999	-9999	0.0027	1.9332e-06
1788	-66.4343	125.019	0	636785	10510.3	13591.1	-9999	-9999	-9999	0.0009	6.444e-07
1789	-66.5277	125.183	0	627998	3667.77	3517.14	-9999	-9999	-9999	0.0009	6.444e-07
1790	-66.5365	125.2	0	627108	2479.77	2266.55	-9999	-9999	-9999	0.0081	5.7996e-06
1791	-66.5424	125.209	0	626593	1821.9	1524.22	-9999	-9999	-9999	0.0342	2.44872e-05
1792	-66.3387	124.849	0	641900	18516.7	24709	-9999	-9999	-9999	0.0009	6.444e-07
1793	-66.3038	124.789	0	639748	22676.2	29149.5	-9999	-9999	-9999	0.0018	1.2888e-06
1794	-66.3019	124.788	0	639715	22896.4	29277.8	-9999	-9999	-9999	0.0126	9.0216e-06
1795	-66.2537	124.702	0	636633	29008.7	35753.9	-9999	-9999	-9999	0.0009	6.444e-07
1796	-66.5255	125.176	0	628333	4062.9	3872.37	-9999	-9999	-9999	0.0099	7.0884e-06
1797	-66.4073	124.97	0	639467	11864.8	16377.8	-9999	-9999	-9999	0.0189	1.35324e-05
1798	-66.2537	124.701	0	636593	29026.2	35791.1	-9999	-9999	-9999	0.0009	6.444e-07
1799	-66.5448	125.208	0	626619	1809.96	1605.13	-9999	-9999	-9999	0.0018	1.2888e-06
1800	-66.535	125.192	0	627478	2870.31	2652.59	-9999	-9999	-9999	0.0081	5.7996e-06
1801	-66.5294	125.181	0	628070	3638.42	3456.65	-9999	-9999	-9999	0.0027	1.9332e-06
1802	-66.5337	125.187	0	627707	3126.09	2936.03	-9999	-9999	-9999	0.0036	2.5776e-06
1803	-66.532	125.183	0	627912	3378.65	3168.95	-9999	-9999	-9999	0.0045	3.222e-06
1804	-66.4606	125.056	0	634697	9651.16	11401.9	-9999	-9999	-9999	0.0027	1.9332e-06
1805	-66.5385	125.19	0	627495	2769.92	2581.64	-9999	-9999	-9999	0.0009	6.444e-07
1806	-66.5371	125.187	0	627659	2961.53	2776.7	-9999	-9999	-9999	0.0009	6.444e-07
1807	-66.3617	124.88	0	642924	15939.2	22207.5	-9999	-9999	-9999	0.0027	1.9332e-06
1808	-66.2867	124.75	0	638261	24885.3	31729.2	-9999	-9999	-9999	0.0018	1.2888e-06
1809	-66.4829	125.092	0	632743	9518.31	9399.32	-9999	-9999	-9999	0.0081	5.7996e-06
1810	-66.454	125.038	0	635602	9480.96	12336	-9999	-9999	-9999	0.0018	1.2888e-06
1811	-66.4463	125.025	0	636336	9646.2	13057.4	-9999	-9999	-9999	0.0054	3.8664e-06
1812	-66.5264	125.164	0	628846	4441.86	4277.65	-9999	-9999	-9999	0.0009	6.444e-07
1813	-66.2859	124.746	0	638064	25008.7	31900.4	-9999	-9999	-9999	0.0063	4.5108e-06
1814	-66.4599	125.046	0	635153	9336.41	11868.5	-9999	-9999	-9999	0.0018	1.2888e-06
1815	-66.3463	124.849	0	641786	17646.7	24217.3	-9999	-9999	-9999	0.0081	5.7996e-06
1816	-66.51	125.134	0	630457	6644.22	6411.34	-9999	-9999	-9999	0.0009	6.444e-07
1817	-66.3035	124.774	0	639077	22815.8	29692.9	-9999	-9999	-9999	0.0072	5.1552e-06
1818	-66.5114	125.135	0	630356	6486.4	6263.5	-9999	-9999	-9999	0.0027	1.9332e-06
1819	-66.286	124.742	0	637912	25033.8	32073.1	-9999	-9999	-9999	0.0009	6.444e-07
1820	-66.5415	125.188	0	627574	2789.71	2589.64	-9999	-9999	-9999	0.0009	6.444e-07
1821	-66.5016	125.117	0	631327	7834.46	7462.62	-9999	-9999	-9999	0.0018	1.2888e-06
1822	-66.4838	125.086	0	633003	9618.23	9679.75	-9999	-9999	-9999	0.0018	1.2888e-06
1823	-66.4984	125.111	0	631655	8271.74	7857.39	-9999	-9999	-9999	0.0036	2.5776e-06
1824	-66.5098	125.13	0	630627	6792.84	6578.18	-9999	-9999	-9999	0.0009	6.444e-07
1825	-66.5333	125.171	0	628452	3814.31	3632.61	-9999	-9999	-9999	0.0009	6.444e-07
1826	-66.5219	125.15	0	629540	5248.43	5053.26	-9999	-9999	-9999	0.0054	3.8664e-06
1827	-66.3076	124.776	0	639064	22340	29426.6	-9999	-9999	-9999	0.0009	6.444e-07
1828	-66.5346	125.172	0	628383	3712.3	3476.38	-9999	-9999	-9999	0.009	6.444e-06
1829	-66.4882	125.088	0	632840	9553.58	9350.31	-9999	-9999	-9999	0.0009	6.444e-07
1830	-66.5519	125.199	0	626901	1977.48	1715	-9999	-9999	-9999	0.0009	6.444e-07
1831	-66.5382	125.174	0	628219	3470.2	3275.1	-9999	-9999	-9999	0.0009	6.444e-07
1832	-66.4866	125.084	0	633015	9462.56	9529.55	-9999	-9999	-9999	0.0099	7.0884e-06
1833	-66.5381	125.173	0	628262	3512.32	3317.05	-9999	-9999	-9999	0.0009	6.444e-07
1834	-66.4895	125.087	0	632845	9488.35	9279.49	-9999	-9999	-9999	0.0036	2.5776e-06
1835	-66.4604	125.034	0	635699	8855.38	12402.8	-9999	-9999	-9999	0.0036	2.5776e-06
1836	-66.4505	125.016	0	636645	9038.79	13382.8	-9999	-9999	-9999	0.0036	2.5776e-06
1837	-66.5462	125.184	0	627683	2807.31	2647.95	-9999	-9999	-9999	0.0009	6.444e-07
1838	-66.5449	125.182	0	627778	2926.73	2736.1	-9999	-9999	-9999	0.0063	4.5108e-06
1839	-66.4492	125.013	0	636833	9025.13	13578.2	-9999	-9999	-9999	0.0036	2.5776e-06
1840	-66.3091	124.769	0	638722	22230.2	29588.3	-9999	-9999	-9999	0.0018	1.2888e-06
1841	-66.5091	125.116	0	631253	7334.82	7175.75	-9999	-9999	-9999	0.0018	1.2888e-06
1842	-66.5357	125.162	0	628816	4093.56	3888.53	-9999	-9999	-9999	0.0018	1.2888e-06
1843	-66.4913	125.083	0	633023	9235.35	9385.18	-9999	-9999	-9999	0.0009	6.444e-07
1844	-66.4912	125.082	0	633065	9196.86	9425.56	-9999	-9999	-9999	0.0009	6.444e-07
1845	-66.5083	125.11	0	631527	7601.78	7431.37	-9999	-9999	-9999	0.0018	1.2888e-06
1846	-66.4915	125.081	0	633109	9140.53	9453.12	-9999	-9999	-9999	0.0009	6.444e-07
1847	-66.4596	125.024	0	636133	8594.28	12806.4	-9999	-9999	-9999	0.0054	3.8664e-06
1848	-66.4584	125.023	0	636235	8622.34	12908.1	-9999	-9999	-9999	0.0054	3.8664e-06
1849	-66.5093	125.113	0	631388	7437.07	7222.84	-9999	-9999	-9999	0.0171	1.22436e-05
1850	-66.4652	125.033	0	635652	8507.72	12318.5	-9999	-9999	-9999	0.0054	3.8664e-06
1851	-66.5494	125.181	0	627743	2822.49	2412.73	-9999	-9999	-9999	0.0054	3.8664e-06
1852	-66.2935	124.733	0	637361	24302	31941.2	-9999	-9999	-9999	0.0009	6.444e-07
1853	-66.2687	124.692	0	635910	27488.8	35068	-9999	-9999	-9999	0.0063	4.5108e-06
1854	-66.493	125.08	0	633128	9057.33	9377.12	-9999	-9999	-9999	0.0045	3.222e-06
1855	-66.4645	125.03	0	635820	8421.98	12511.7	-9999	-9999	-9999	0.0036	2.5776e-06
1856	-66.3743	124.872	0	642374	14485.8	21939.7	-9999	-9999	-9999	0.0009	6.444e-07
1857	-66.5099	125.109	0	631577	7560.83	7367.55	-9999	-9999	-9999	0.0054	3.8664e-06
1858	-66.4599	125.02	0	636315	8429.29	13040.3	-9999	-9999	-9999	0.0009	6.444e-07
1859	-66.4884	125.07	0	633619	8791.85	10002	-9999	-9999	-9999	0.0036	2.5776e-06
1860	-66.5095	125.106	0	631703	7685.86	7511.19	-9999	-9999	-9999	0.0018	1.2888e-06
1861	-66.3804	124.879	0	642612	13821.4	21370	-9999	-9999	-9999	0.0009	6.444e-07
1862	-66.2719	124.692	0	635861	27142.1	34863.8	-9999	-9999	-9999	0.0018	1.2888e-06
1863	-66.4935	125.076	0	633288	8881.17	9542.95	-9999	-9999	-9999	0.0009	6.444e-07
1864	-66.5306	125.14	0	629869	5215.98	5027.55	-9999	-9999	-9999	0.0009	6.444e-07
1865	-66.5015	125.088	0	632618	8858.14	8649.6	-9999	-9999	-9999	0.0036	2.5776e-06
1866	-66.5482	125.169	0	628334	3416.8	2969.05	-9999	-9999	-9999	0.0009	6.444e-07
1867	-66.4882	125.063	0	633949	8487.03	10285.8	-9999	-9999	-9999	0.0072	5.1552e-06
1868	-66.4667	125.025	0	635998	8104.66	12694.6	-9999	-9999	-9999	0.0009	6.444e-07
1869	-66.4661	125.024	0	636050	8107.21	12737.8	-9999	-9999	-9999	0.0018	1.2888e-06
1870	-66.5482	125.168	0	628377	3459.22	3006.2	-9999	-9999	-9999	0.0009	6.444e-07
1871	-66.467	125.025	0	636000	8073.84	12693.9	-9999	-9999	-9999	0.0009	6.444e-07
1872	-66.5495	125.167	0	628362	3439.01	2918.81	-9999	-9999	-9999	0.0009	6.444e-07
1873	-66.5337	125.14	0	629841	5119.98	4925.06	-9999	-9999	-9999	0.0009	6.444e-07
1874	-66.5504	125.169	0	628292	3368.91	2805.4	-9999	-9999	-9999	0.0018	1.2888e-06
1875	-66.5064	125.09	0	632468	8485.13	8322.57	-9999	-9999	-9999	0.0009	6.444e-07
1876	-66.4654	125.018	0	636337	7939.63	12994.4	-9999	-9999	-9999	0.009	6.444e-06
1877	-66.4475	124.986	0	638048	8406.77	14764.9	-9999	-9999	-9999	0.0063	4.5108e-06
1878	-66.5526	125.169	0	628251	3339.05	2665.79	-9999	-9999	-9999	0.0009	6.444e-07
1879	-66.5543	125.171	0	628131	3240.35	2488.74	-9999	-9999	-9999	0.0009	6.444e-07
1880	-66.553	125.169	0	628252	3344.86	2650.9	-9999	-9999	-9999	0.0009	6.444e-07
1881	-66.5493	125.159	0	628746	3822.03	3248.88	-9999	-9999	-9999	0.0009	6.444e-07
1882	-66.5385	125.139	0	629790	4993.91	4679.24	-9999	-9999	-9999	0.0018	1.2888e-06
1883	-66.541	125.142	0	629603	4758.09	4362.44	-9999	-9999	-9999	0.0072	5.1552e-06
1884	-66.5437	125.145	0	629464	4576.85	4115.08	-9999	-9999	-9999	0.0036	2.5776e-06
1885	-66.4856	125.043	0	634877	7748.88	11201.6	-9999	-9999	-9999	0.0126	9.0216e-06
1886	-66.4205	124.928	0	641101	9773.28	17914.5	-9999	-9999	-9999	0.0018	1.2888e-06
1887	-66.4894	125.05	0	634518	7879.25	10740.9	-9999	-9999	-9999	0.0135	9.666e-06
1888	-66.4697	125.014	0	636449	7493.14	13097.5	-9999	-9999	-9999	0.0045	3.222e-06
1889	-66.5449	125.145	0	629449	4547.16	4062.25	-9999	-9999	-9999	0.0009	6.444e-07
1890	-66.3814	124.858	0	641659	13677.2	22209.6	-9999	-9999	-9999	0.0009	6.444e-07
1891	-66.5271	125.112	0	631150	6515.86	6210.12	-9999	-9999	-9999	0.0279	1.99764e-05
1892	-66.4487	124.972	0	638675	7899.52	15391.9	-9999	-9999	-9999	0.0054	3.8664e-06
1893	-66.4954	125.053	0	634291	7817.59	10379.8	-9999	-9999	-9999	0.0081	5.7996e-06
1894	-66.4848	125.034	0	635321	7389.65	11675.8	-9999	-9999	-9999	0.0036	2.5776e-06
1895	-66.4812	125.029	0	635597	7365.77	12003	-9999	-9999	-9999	0.009	6.444e-06
1896	-66.4222	124.925	0	641217	9542.52	17975.1	-9999	-9999	-9999	0.0126	9.0216e-06
1897	-66.4892	125.04	0	634977	7454.43	11211	-9999	-9999	-9999	0.0036	2.5776e-06
1898	-66.2974	124.706	0	636086	24186.9	32719.3	-9999	-9999	-9999	0.0009	6.444e-07
1899	-66.4725	125.01	0	636555	7182.42	13170.2	-9999	-9999	-9999	0.0099	7.0884e-06
1900	-66.3929	124.87	0	642030	12385.8	21261	-9999	-9999	-9999	0.0009	6.444e-07
1901	-66.3844	124.856	0	641490	13333.9	22207.4	-9999	-9999	-9999	0.0009	6.444e-07
1902	-66.3843	124.855	0	641450	13341.8	22249.2	-9999	-9999	-9999	0.0009	6.444e-07
1903	-66.5524	125.15	0	629104	4196.68	3341.03	-9999	-9999	-9999	0.018	1.2888e-05
1904	-66.5267	125.102	0	631614	6966.22	6700.24	-9999	-9999	-9999	0.009	6.444e-06
1905	-66.566	125.17	0	628023	3200.62	2214.06	-9999	-9999	-9999	0.0072	5.1552e-06
1906	-66.4889	125.033	0	635296	7170.59	11514.5	-9999	-9999	-9999	0.0036	2.5776e-06
1907	-66.5716	125.178	0	627595	2699.57	1732.3	-9999	-9999	-9999	0.0054	3.8664e-06
1908	-66.5496	125.14	0	629604	4682.16	3928.9	-9999	-9999	-9999	0.0144	1.03104e-05
1909	-66.3572	124.803	0	639545	16598.3	25546	-9999	-9999	-9999	0.0054	3.8664e-06
1910	-66.5699	125.176	0	627693	2829.32	1770.66	-9999	-9999	-9999	0.0207	1.48212e-05
1911	-66.4809	125.018	0	636076	6959.2	12477.7	-9999	-9999	-9999	0.009	6.444e-06
1912	-66.3892	124.856	0	641432	12793.1	22017.6	-9999	-9999	-9999	0.0009	6.444e-07
1913	-66.4728	125.001	0	636981	6817.68	13637.8	-9999	-9999	-9999	0.0009	6.444e-07
1914	-66.497	125.042	0	634775	7276.58	10735.8	-9999	-9999	-9999	0.0009	6.444e-07
1915	-66.4729	125	0	637031	6768.64	13664.7	-9999	-9999	-9999	0.0027	1.9332e-06
1916	-66.4957	125.039	0	634929	7179.71	10913.5	-9999	-9999	-9999	0.0018	1.2888e-06
1917	-66.4826	125.016	0	636145	6784.47	12500.9	-9999	-9999	-9999	0.0036	2.5776e-06
1918	-66.5011	125.046	0	634494	7395.78	10304.5	-9999	-9999	-9999	0.0009	6.444e-07
1919	-66.5441	125.123	0	630430	5521.88	4904.13	-9999	-9999	-9999	0.0126	9.0216e-06
1920	-66.483	125.005	0	636648	6311.94	12960.3	-9999	-9999	-9999	0.0018	1.2888e-06
1921	-66.5636	125.142	0	629314	4492.33	3499.01	-9999	-9999	-9999	0.0027	1.9332e-06
1922	-66.5647	125.142	0	629266	4430.12	3379.42	-9999	-9999	-9999	0.0144	1.03104e-05
1923	-66.42	124.887	0	642408	9398.92	19735.6	-9999	-9999	-9999	0.0036	2.5776e-06
1924	-66.3444	124.756	0	637584	18458.4	28101	-9999	-9999	-9999	0.0081	5.7996e-06
1925	-66.4833	124.994	0	637128	5881.72	13332	-9999	-9999	-9999	0.0027	1.9332e-06
1926	-66.5779	125.159	0	628347	3350.57	2458.95	-9999	-9999	-9999	0.0081	5.7996e-06
1927	-66.5601	125.128	0	629968	5179.94	4090.8	-9999	-9999	-9999	0.0207	1.48212e-05
1928	-66.4746	124.968	0	638417	5555.58	14572.1	-9999	-9999	-9999	0.0036	2.5776e-06
1929	-66.4955	125.002	0	636587	5589.3	11800.1	-9999	-9999	-9999	0.0441	3.15756e-05
1930	-66.4019	124.833	0	640233	11404.5	22577.6	-9999	-9999	-9999	0.0018	1.2888e-06
1931	-66.5691	125.123	0	630070	5123.85	4211.3	-9999	-9999	-9999	0.0009	6.444e-07
1932	-66.4772	124.961	0	638693	5126.29	14369.8	-9999	-9999	-9999	0.0126	9.0216e-06
1933	-66.4673	124.94	0	639776	5363.14	15658	-9999	-9999	-9999	0.0486	3.47976e-05
1934	-66.3267	124.692	0	635008	21242.8	31485.7	-9999	-9999	-9999	0.0054	3.8664e-06
1935	-66.5715	125.122	0	630066	5088.31	3884.23	-9999	-9999	-9999	0.0513	3.67308e-05
1936	-66.3402	124.71	0	635600	19530.6	30186.7	-9999	-9999	-9999	0.0054	3.8664e-06
1937	-66.5903	125.146	0	628752	3613.76	2789.45	-9999	-9999	-9999	0.009	6.444e-06
1938	-66.3573	124.735	0	636478	17323.5	28409.2	-9999	-9999	-9999	0.0009	6.444e-07
1939	-66.5996	125.159	0	628054	2741.04	2005.16	-9999	-9999	-9999	0.0045	3.222e-06
1940	-66.6035	125.167	0	627661	2357.6	1576.47	-9999	-9999	-9999	0.0504	3.60864e-05
1941	-66.6055	125.166	0	627638	2361.7	1722.4	-9999	-9999	-9999	0.0009	6.444e-07
1942	-66.6148	125.176	0	627081	1730.43	955.746	-9999	-9999	-9999	0.0117	8.3772e-06
1943	-66.6168	125.178	0	626989	1495.73	951.972	-9999	-9999	-9999	0.0081	5.7996e-06
1944	-66.3697	124.743	0	636622	15886.4	27573.9	-9999	-9999	-9999	0.0045	3.222e-06
1945	-66.6152	125.171	0	627319	1752.13	1196.35	-9999	-9999	-9999	0.0162	1.15992e-05
1946	-66.603	125.146	0	628584	3281.36	2579.54	-9999	-9999	-9999	0.0036	2.5776e-06
1947	-66.3266	124.662	0	633661	21765.6	30908.5	-9999	-9999	-9999	0.0009	6.444e-07
1948	-66.3016	124.621	0	632175	25126.4	32744.9	-9999	-9999	-9999	0.0072	5.1552e-06
1949	-66.6028	125.144	0	628690	3386.32	2703.56	-9999	-9999	-9999	0.0009	6.444e-07
1950	-66.3035	124.621	0	632174	24922.6	32574.8	-9999	-9999	-9999	0.0063	4.5108e-06
1951	-66.3726	124.737	0	636323	15661	27712.4	-9999	-9999	-9999	0.0027	1.9332e-06
1952	-66.4736	124.912	0	640958	4039.45	15528.4	-9999	-9999	-9999	0.0261	1.86876e-05
1953	-66.4668	124.899	0	641638	4412.59	16446.9	-9999	-9999	-9999	0.0171	1.22436e-05
1954	-66.4674	124.897	0	641728	4308.28	16488.4	-9999	-9999	-9999	0.0144	1.03104e-05
1955	-66.6008	125.127	0	629482	4167.59	2245.99	-9999	-9999	-9999	0.0216	1.54656e-05
1956	-66.4505	124.845	0	640118	5878.37	19346.8	-9999	-9999	-9999	0.0009	6.444e-07
1957	-66.6294	125.154	179.16	627879	995.355	912.277	-9999	-9999	-9999	0.0135	9.666e-06
1958	-66.6536	125.189	126.069	626030	1057.75	1375	0	194	3.65996	0.0018	1.2888e-06
1959	-66.6502	125.181	132.812	626427	589.7	835	0	121	1.72312	0.0045	3.222e-06
1960	-66.6537	125.183	126.069	626277	850.699	1255	0	176	3.54096	0.0009	6.444e-07
1961	-66.6519	125.183	132.812	626320	727.754	925	0	176	3.54096	0.0369	2.64204e-05
1962	-66.5403	124.982	0	636776	4316.33	7394.6	-9999	-9999	-9999	0.0162	1.15992e-05
1963	-66.4939	124.902	0	641089	1941.75	13756.3	-9999	-9999	-9999	0.0468	3.35088e-05
1964	-66.6549	125.176	146.762	626607	612.738	1165	0	176	3.54096	0.0009	6.444e-07
1965	-66.6585	125.181	128.998	626334	1061.36	1615	0	176	3.54096	0.0036	2.5776e-06
1966	-66.6424	125.149	170.96	627929	853.218	605	-9999	-9999	-9999	0.0027	1.9332e-06
1967	-66.5398	124.97	0	637328	3777.29	7715.64	-9999	-9999	-9999	0.0189	1.35324e-05
1968	-66.6354	125.136	264.962	628607	1577.41	1625	-9999	-9999	-9999	0.0009	6.444e-07
1969	-66.6398	125.143	217.708	628264	1186.07	1025	-9999	-9999	-9999	0.0036	2.5776e-06
1970	-66.6344	125.133	264.962	628776	1760.42	1775	-9999	-9999	-9999	0.0126	9.0216e-06
1971	-66.6324	125.127	269.414	629035	2061.34	2132.19	-9999	-9999	-9999	0.0009	6.444e-07
1972	-66.6311	125.127	269.414	629054	2123.51	2059.04	-9999	-9999	-9999	0.0234	1.67544e-05
1973	-66.6244	125.111	309.65	629858	3001.65	1981.88	-9999	-9999	-9999	0.0036	2.5776e-06
1974	-66.3075	124.559	0	629315	25123.6	31289.1	-9999	-9999	-9999	0.0027	1.9332e-06
1975	-66.6581	125.169	155.848	626866	717.312	1285	0	176	3.54096	0.0009	6.444e-07
1976	-66.637	125.132	264.962	628771	1708.26	1535	-9999	-9999	-9999	0.0117	8.3772e-06
1977	-66.6342	125.127	264.962	629042	2021.1	1925	-9999	-9999	-9999	0.0063	4.5108e-06
1978	-66.6328	125.124	269.414	629199	2203.71	2165	-9999	-9999	-9999	0.0072	5.1552e-06
1979	-66.6447	125.146	170.96	628045	936.452	425	-9999	-9999	-9999	0.0234	1.67544e-05
1980	-66.6576	125.165	155.848	627041	573.671	1135	0	162	3.45682	0.0027	1.9332e-06
1981	-66.6317	125.119	269.414	629401	2423.99	2345	-9999	-9999	-9999	0.009	6.444e-06
1982	-66.6331	125.12	268.638	629372	2362.41	2255	-9999	-9999	-9999	0.0018	1.2888e-06
1983	-66.436	124.776	0	637192	8360.76	22375	-9999	-9999	-9999	0.0153	1.09548e-05
1984	-66.4408	124.782	0	637403	7747.11	21775	-9999	-9999	-9999	0.0054	3.8664e-06
1985	-66.658	125.163	153.005	627152	543.045	1105	0	162	3.45682	0.0045	3.222e-06
1986	-66.662	125.168	140.333	626873	897.723	1615	0	162	3.45682	0.0009	6.444e-07
1987	-66.2948	124.528	0	628093	26080.8	32344.7	-9999	-9999	-9999	0.0009	6.444e-07
1988	-66.663	125.169	140.333	626817	993.991	1735	0	162	3.45682	0.0009	6.444e-07
1989	-66.6619	125.167	140.333	626916	857.407	1585	0	162	3.45682	0.0009	6.444e-07
1990	-66.658	125.16	153.701	627272	444.308	1045	0	162	3.45682	0.0009	6.444e-07
1991	-66.664	125.17	140.333	626760	1094.19	1855	0	162	3.45682	0.0009	6.444e-07
1992	-66.6639	125.169	140.333	626803	1052.64	1825	0	162	3.45682	0.0009	6.444e-07
1993	-66.3314	124.588	0	630254	22662.2	29114.4	-9999	-9999	-9999	0.0036	2.5776e-06
1994	-66.6637	125.167	140.333	626865	986.026	1765	0	162	3.45682	0.0009	6.444e-07
1995	-66.3419	124.605	0	630837	21262.6	28263.5	-9999	-9999	-9999	0.0045	3.222e-06
1996	-66.6583	125.156	153.701	627424	285.902	985	0	109	1.62573	0.0009	6.444e-07
1997	-66.6333	125.113	268.638	629689	2663.75	2170.82	-9999	-9999	-9999	0.0045	3.222e-06
1998	-66.6314	125.109	286.907	629874	2881.13	1946.86	-9999	-9999	-9999	0.0144	1.03104e-05
[truncated: 63,466 more rows]
